# Supplementary material for: MicroRNA205: A Key Regulator of Cardiomyocyte Transition from Proliferative to Hypertrophic Growth in the Neonatal Heart
Source: Int J Mol Sci. 2024 Feb 12;25(4):2206. doi: 10.3390/ijms25042206 (PMC10889831; doi:10.3390/ijms25042206)
Supplement: Supplementary file 1 [file ijms-25-02206-s001.zip]

Archive with 2 entries (2 files):
- ijms-2805276-supplementary.pdf
- Supp_miRNA-Data Perinatal Heart.xlsx
