# Supplementary material for: MicroRNA205: A Key Regulator of Cardiomyocyte Transition from Proliferative to Hypertrophic Growth in the Neonatal Heart
Source: Int J Mol Sci. 2024 Feb 12;25(4):2206. doi: 10.3390/ijms25042206 (PMC10889831; doi:10.3390/ijms25042206)
Supplement: Supplementary file 1 [file ijms-25-02206-s001.zip › Supp_miRNA-Data Perinatal Heart.xlsx]

## Sheet: miRNA-Log Transformed Raw Data-
ILMN_GENE	E19 A.AVG_Signal	1d A.AVG_Signal	3d A.AVG_Signal	5d A.AVG_Signal	7d B.AVG_Signal	10d A.AVG_Signal	Adult A.AVG_Signal	E19 B.AVG_Signal	1d B.AVG_Signal	3d B.AVG_Signal	5d B.AVG_Signal	7d A.AVG_Signal	10d B.AVG_Signal	Adult B.AVG_Signal
mmu-let-7a	14.9803	14.9149	14.979	14.9654	14.9989	15.0171	15.0548	15.0309	15.0288	14.9917	14.9987	15.0087	15.0198	15.0964
mmu-let-7b	14.5586	14.5642	14.8306	14.8792	14.8737	14.9233	15.0892	14.5433	14.7163	14.683	14.7734	14.7325	14.9188	15.1672
mmu-let-7b*	8.25239	8.53309	8.3259	8.57787	9.0564	8.93525	9.07193	7.86419	7.33565	8.11863	8.19794	8.14911	9.09772	9.78197
mmu-let-7c	14.7021	14.6813	14.8747	14.85	14.8957	14.8968	15.0151	14.6869	14.8059	14.7926	14.816	14.828	14.8939	15.0909
mmu-let-7c-1*	6.04311	6.77396	6.73988	6.47764	6.48239	6.85212	6.54189	6.74147	6.23897	6.53825	6.57965	7.27496	6.84401	6.19722
mmu-let-7c-2*,mmu-let-7a*	12.6193	12.7862	12.9507	13.2405	13.3166	13.4827	12.71	12.5857	12.934	12.9746	13.135	13.2016	13.509	12.9343
mmu-let-7d	14.908	14.843	14.903	14.8732	14.9092	14.9196	14.9481	14.9522	14.9302	14.9073	14.8787	14.893	14.9135	15.0006
mmu-let-7d*	13.641	13.6119	13.727	13.6333	13.6288	13.6873	14.1891	13.6573	13.6401	13.5519	13.5975	13.6346	13.6733	14.1345
mmu-let-7e	14.7456	14.6251	14.7775	14.7091	14.7161	14.6871	14.7768	14.6844	14.7232	14.6352	14.626	14.593	14.6505	14.7655
mmu-let-7f	14.9614	14.9016	14.9627	14.931	14.9843	14.9919	15.0754	14.9917	15.0011	14.9702	14.9856	14.9981	15.0285	15.1446
mmu-let-7f*	10.3739	10.526	10.6338	10.6849	10.4214	10.6992	10.7525	10.6211	10.8677	10.2702	10.1782	10.696	10.6873	10.9704
mmu-let-7g	14.9904	14.9549	14.9552	14.9588	15.0017	15.0193	15.04	15.0203	15.0196	14.983	14.9886	15.0065	15.0215	15.1415
mmu-let-7g*	10.1071	9.85711	9.85624	9.80754	9.76721	9.49691	9.15527	10.0154	9.69267	9.78944	9.942	9.98424	9.6346	9.25827
mmu-let-7i	14.984	14.9339	14.9796	14.9687	14.9657	14.9911	15.0311	15.0144	15.0363	14.9642	14.9375	15.029	14.9966	15.1145
mmu-let-7i*	13.3674	12.3175	11.4209	11.9972	11.9674	12.2702	11.5138	12.0039	11.9839	11.6266	12.4032	11.7627	12.0045	12.0906
mmu-miR-1	13.828	13.9142	14.1189	14.0603	14.0929	14.1009	14.2943	13.6964	13.8819	13.8116	13.8999	14.0543	14.084	14.2908
mmu-miR-100	13.8837	13.9165	13.9535	14.05	14.1241	14.1353	13.8985	13.9353	13.9623	13.9738	14.0064	14.0607	14.1331	14.0215
mmu-miR-101a	14.18	13.9044	13.0944	13.9189	13.9798	13.9442	12.7072	13.7079	13.9066	13.7112	13.8917	13.8458	13.8398	12.5504
mmu-miR-101a*	13.3638	13.0776	13.0457	12.4763	12.3209	10.7965	10.1487	11.7805	11.9796	12.6909	12.8225	12.1157	12.2679	11.8099
mmu-miR-101a:9.1	13.915	13.6989	11.9556	13.6472	13.7522	13.7212	11.7035	13.1189	13.5885	13.2672	13.5894	13.5142	13.4842	11.2699
mmu-miR-101b	14.3283	14.0809	13.3585	14.0019	13.9984	13.9459	12.1976	13.9535	14.0767	13.8444	13.9105	13.8522	13.7899	12.0121
mmu-miR-101b:9.1	14.1183	13.8044	13.1535	13.7453	13.7859	13.7461	12.331	13.7261	13.8362	13.5888	13.6907	13.6454	13.6297	12.2881
mmu-miR-103	15.1057	14.9793	14.9661	14.9868	14.9846	14.9429	14.5429	14.991	15.046	14.943	14.9217	14.908	14.9299	14.6254
mmu-miR-105	5.48997	5.62753	5.95146	6.46136	5.62678	5.74226	6.23221	5.61471	6.41835	5.58319	6.24121	5.48784	5.64046	5.59619
mmu-miR-106a	14.4649	14.2212	13.9602	14.1076	14.0928	14.0661	13.0976	14.315	14.2164	14.1086	14.1615	14.1066	14.0393	13.067
mmu-miR-106a:9.1	10.7159	10.0867	8.86691	10.734	9.9606	10.1706	8.18575	9.84078	10.7394	11.941	11.0407	10.2991	9.89312	8.49336
mmu-miR-106b	15.0525	14.8483	14.3997	14.8818	14.8504	14.7751	13.6336	14.8335	14.8932	14.7276	14.795	14.6952	14.6604	13.611
mmu-miR-106b*	12.9906	13.0181	13.0017	12.9107	12.9004	12.8772	12.6239	13.1204	12.94	12.8455	12.8599	12.7991	12.683	12.5811
mmu-miR-107	14.1108	14.0581	13.9279	13.928	13.9024	13.8728	13.0312	14.0625	14.0655	13.9505	13.9766	13.8628	13.8513	13.0417
mmu-miR-10a	11.2348	10.8653	11.7931	11.5118	11.6915	11.9613	12.6874	10.5661	11.4886	11.5868	11.6287	11.7129	11.8579	12.6466
mmu-miR-10a*	7.71384	8.25	8.14406	7.83364	7.8418	7.79135	8.30914	7.93664	7.87362	7.78752	7.86819	7.36523	7.87579	8.33706
mmu-miR-10b	10.8407	10.8684	11.3635	10.9353	10.6151	11.1988	11.694	11.168	11.0964	11.0478	11.2376	11.2263	11.433	11.63
mmu-miR-10b*	7.79403	8.35508	8.31235	8.05049	8.04118	8.12685	8.56291	8.15482	8.46568	8.55436	8.27448	8.01053	8.09741	8.39821
mmu-miR-1186	11.8388	11.3456	11.6759	10.9477	10.7652	10.3404	10.7815	12.7408	11.5302	12.2723	11.3166	12.2517	10.2945	10.9875
mmu-miR-1187	10.5603	11.1639	11.4167	10.502	10.8229	10.4712	11.1844	10.7707	10.6782	10.6045	10.9393	10.4827	10.1685	11.0731
mmu-miR-1188	9.02774	8.53698	7.83846	6.94389	6.51431	7.14496	6.02628	8.99435	8.19736	7.61428	6.57965	7.42522	5.45557	5.59619
mmu-miR-1190	7.60689	7.83566	7.59157	7.72191	8.00794	7.64045	7.06799	7.8009	8.16756	7.7478	7.48097	7.59152	7.56134	7.28887
mmu-miR-1191	11.5722	11.5786	11.849	11.4864	11.503	11.2776	10.9895	11.9658	11.4648	11.5546	11.2572	11.447	11.3264	11.4385
mmu-miR-1192	6.68568	6.99365	7.10729	6.87181	6.8998	6.93698	6.90901	7.2384	7.66198	6.90618	6.8028	7.16867	6.97593	6.97011
mmu-miR-1193	12.8694	12.6201	12.3029	12.2869	12.2029	11.9707	7.41935	12.9211	12.6279	12.4262	12.1133	12.0901	11.6434	8.28251
mmu-miR-1194	9.01106	9.96786	9.47347	9.19258	9.43549	9.31861	8.02888	9.84862	9.34103	8.94527	9.04889	9.31033	9.1469	8.14147
mmu-miR-1195	14.4784	14.5771	14.7373	14.6121	14.5556	14.5682	14.7925	14.3427	14.6189	14.6285	14.6663	14.3358	14.6323	14.7704
mmu-miR-1196	8.93941	9.00405	10.4261	8.75194	8.59026	8.71263	9.33579	8.74483	8.87814	9.45521	8.83177	7.98797	7.94768	10.0243
mmu-miR-1197	9.15214	9.38033	9.18458	9.41599	9.19084	9.21074	8.95471	9.35535	9.39987	9.3263	9.34351	9.30805	9.25475	9.19075
mmu-miR-1198	10.5459	10.838	10.8947	10.7945	10.7842	10.8522	11.9422	10.8673	10.7026	10.5067	10.5686	10.3716	10.6723	11.8429
mmu-miR-1199	7.67201	7.73767	7.94768	7.82093	8.03569	8.16254	7.64513	7.76818	8.05815	7.85138	7.69102	7.87575	7.8941	7.87882
mmu-miR-122	10.8672	9.91803	10.2584	9.59268	9.42503	9.32986	10.4729	10.8431	10.0189	10.1786	10.9283	9.84215	9.29665	10.471
mmu-miR-1224	7.65063	7.85448	8.01615	7.86492	7.68238	7.46376	8.15571	8.05528	8.03633	7.92446	7.80508	7.65015	7.48286	7.6027
mmu-miR-124	7.43414	8.00247	6.76663	8.06672	7.93906	8.27858	7.63791	7.07682	8.77981	8.13412	7.05145	7.07548	8.02171	7.55746
mmu-miR-124*	3.90122	4.20457	3.89554	4.01057	3.94596	4.42824	3.03148	3.70044	2.70695	4.45557	2.93491	3.44294	4.45169	4.03342
mmu-miR-125a-3p	10.0209	10.0285	9.98425	9.71273	9.69768	10.0217	8.18079	9.97154	9.79365	9.68815	9.66648	9.54279	9.87787	9.04269
mmu-miR-125a-5p	14.5974	14.5054	14.7376	14.6625	14.6543	14.6338	14.7611	14.5506	14.6207	14.5382	14.5194	14.5616	14.5768	14.7102
mmu-miR-125b*	11.7785	11.8566	11.0257	11.8769	11.8942	11.9853	9.44538	11.5915	11.8291	11.6161	11.7556	11.8117	11.9563	9.9878
mmu-miR-125b-3p	9.85789	10.1208	10.2202	10.1638	10.1208	10.2533	9.36889	10.2324	9.97661	10.0278	9.75095	10.0152	10.2737	9.51447
mmu-miR-125b-5p	14.6404	14.6038	14.8131	14.8157	14.8249	14.8358	14.8338	14.6104	14.7599	14.713	14.7177	14.7388	14.8027	14.8513
mmu-miR-126-3p	15.0372	15.0235	15.0145	15.0444	15.0805	15.0916	14.8888	15.0326	15.0879	15.0436	15.0737	15.109	15.1379	14.9951
mmu-miR-126-5p	15.072	15.0296	15.1562	15.1252	15.1572	15.1831	15.2084	15.0518	15.1117	15.0825	15.044	15.1379	15.1878	15.3085
mmu-miR-127	13.7611	13.6598	13.4977	13.653	13.6163	13.6709	11.121	13.7103	13.7623	13.545	13.475	13.3316	13.3923	11.1218
mmu-miR-127*	12.3228	11.55	10.7176	11.3746	11.2176	11.284	8.17581	11.5483	11.7526	11.1421	11.1527	10.5487	10.915	8.05189
mmu-miR-128	14.065	13.9518	13.996	13.9106	13.9794	13.9439	13.7804	14.0645	13.9921	13.9889	13.9647	13.9973	13.9416	13.9267
mmu-miR-128a:9.1	12.4283	12.3281	12.6763	12.4639	12.5272	12.5288	12.5924	12.4784	12.3997	12.5905	12.4117	12.5526	12.5117	12.5385
mmu-miR-129-3p	11.8297	11.7995	12.214	11.3366	11.0603	10.9274	10.494	12.3633	11.7269	11.7603	11.3013	11.3646	10.9128	10.3536
mmu-miR-129-5p	10.2251	10.1592	9.84844	9.91755	9.50663	9.68392	9.2835	10.5028	10.0735	9.85478	9.72732	10.0012	9.31488	9.53795
mmu-miR-1-2-as	8.30351	8.21159	6.75332	7.87109	6.97053	6.78829	4.81642	8.18982	8.27858	7.59202	7.79861	6.31967	7.06482	5.47168
mmu-miR-130a	14.9701	14.878	14.8301	14.9045	14.8822	14.8889	14.2788	14.8994	14.8939	14.8232	14.8435	14.6513	14.8467	14.3424
mmu-miR-130b	14.1478	14.0086	13.759	13.655	13.561	13.3635	11.4636	14.0836	13.9703	13.8337	13.758	13.5322	13.3873	11.6259
mmu-miR-130b*	13.8868	13.6657	13.6285	13.1593	13.1591	12.7966	11.4819	13.9241	13.7099	13.571	13.2645	13.2157	12.6501	11.3523
mmu-miR-132	12.8566	13.0933	13.2674	13.0463	13.1198	13.2079	13.2564	13.0301	12.993	12.8675	13.0712	13.158	13.1357	13.3403
mmu-miR-133a	14.7172	14.6347	14.5602	14.6559	14.6899	14.7004	14.4783	14.6231	14.6879	14.6075	14.6609	14.6995	14.7172	14.6024
mmu-miR-133a*	14.4796	14.3135	14.0482	14.3792	14.2949	14.3161	13.9518	14.229	14.3454	14.0451	14.3005	14.1758	14.3207	14.0293
mmu-miR-133b	14.7345	14.6105	14.5002	14.6944	14.6826	14.7285	14.2801	14.5378	14.6601	14.5199	14.6374	14.5177	14.6364	14.2883
mmu-miR-134	13.4054	13.2601	13.084	13.1159	13.0885	12.9868	10.976	13.4015	13.3413	13.1726	13.1291	13.0234	12.8792	10.9214
mmu-miR-135a	10.6608	11.4754	11.6488	11.1775	11.1993	11.1665	10.2314	11.7661	11.7136	11.6343	10.8523	11.4283	11.0477	10.6851
mmu-miR-135a*	4.64046	3.94837	3.98936	4.09742	4.20256	4.61644	2.84328	3.80735	3.52725	3.80128	3.11222	3.89482	4.31341	4.19967
mmu-miR-135b	9.25016	8.70887	8.88534	8.8301	8.9583	9.03763	8.53207	9.66178	8.8812	9.42404	8.54939	8.58825	8.63257	8.3548
mmu-miR-136	13.2495	13.2619	13.5535	13.3913	13.4178	13.3781	12.3273	13.2365	13.4121	13.4347	13.3598	13.4429	13.416	12.5506
mmu-miR-136*	14.1228	14.0051	13.704	13.9305	13.9308	13.8984	9.52391	14.1133	14.0921	13.9847	13.9577	13.9631	13.8821	10.1866
mmu-miR-137	10.4988	9.78862	10.7664	11.7014	11.1739	12.2353	11.7276	10.7599	11.8398	11.891	11.0012	10.5811	11.886	11.1449
mmu-miR-138	10.3241	9.89093	9.75135	9.43696	9.56493	9.84475	8.96629	10.0498	9.94622	9.57732	10.0037	8.8638	9.39421	8.60131
mmu-miR-138*	7.18924	8.06845	8.76116	6.34194	7.13352	6.90122	8.71141	6.32193	7.00595	7.97694	6.57965	6.22641	6.8812	8.10525
mmu-miR-139-3p	8.35729	7.51126	8.58827	7.94321	7.71707	8.15243	8.30001	7.85175	7.78482	7.85138	7.86819	8.12347	8.24261	8.50134
mmu-miR-139-5p	13.7405	13.7801	13.9213	13.8656	13.9096	13.8908	14.0649	13.7958	13.8047	13.7579	13.7378	13.839	13.884	14.0067
mmu-miR-140	14.0559	13.8969	13.6368	14.1249	14.1491	14.1735	12.85	13.8423	14.0312	13.9375	13.8889	14.0189	14.0233	13.0078
mmu-miR-140*	13.8969	13.8145	13.8102	13.8788	13.8767	13.9791	13.8755	13.8175	13.8771	13.8153	13.7917	13.7125	13.9052	13.8628
mmu-miR-141	9.38142	10.4802	9.39206	11.7466	12.0117	11.9097	7.96103	8.87652	11.0543	12.3334	11.7033	11.8025	11.7418	8.38963
mmu-miR-141*	4.95146	5.47371	5.82991	6.28758	6.27448	6.67989	5.25461	4.32193	5.50873	6.52264	5.99202	6.28309	6.30163	5.33539
mmu-miR-142-3p	14.5703	14.3458	13.6867	14.4628	14.4399	14.6321	12.6865	14.3053	14.5409	14.4646	14.3807	14.4004	14.4591	12.9515
mmu-miR-142-5p	13.1989	12.4524	10.6617	12.3479	12.2569	12.657	9.92062	11.9805	12.5754	12.3512	12.4117	11.9087	12.2883	9.8694
mmu-miR-143	15.033	14.9745	14.9399	14.9945	15.0245	15.0395	14.67	15.0198	15.0828	14.9975	15.0178	15.0454	15.0491	14.7159
mmu-miR-144	12.6191	11.3075	10.6474	11.4979	11.3796	12.4298	11.0452	11.1124	11.1456	10.9344	11.0726	11.0382	11.8065	11.1487
mmu-miR-144:9.1	12.6382	11.7492	10.8336	12.3985	12.3019	13.0327	10.8123	11.445	11.8905	11.5078	12.1572	12.1721	12.1529	10.9653
mmu-miR-145	14.7762	14.7287	14.7134	14.7397	14.7466	14.7834	14.6466	14.7688	14.8219	14.7022	14.7117	14.7117	14.769	14.628
mmu-miR-145*	10.0993	9.98219	10.2081	10.1863	10.0271	9.93447	9.77672	9.54882	9.96799	9.99568	10.048	10.262	10.2572	10.1915
mmu-miR-146a	13.6082	13.6797	13.9077	13.9059	13.9828	14.0395	13.9419	13.7506	13.772	13.8078	13.8302	13.9863	14.0273	14.1841
mmu-miR-146b	12.0031	12.4251	12.837	12.5029	12.5256	12.5597	12.2228	12.2294	12.5487	12.5817	12.319	12.388	12.3899	12.5609
mmu-miR-146b*	7.17932	7.42993	7.56896	7.64471	7.34351	7.50406	7.02433	7.40939	7.43903	7.53092	7.58982	7.54593	7.53824	7.58778
mmu-miR-147	7.37453	6.53041	5.45557	6.04696	6.67824	5.82093	6.0912	6.39232	7.06101	6.71344	5.51245	5.51964	6.59816	6.03067
mmu-miR-148a	14.7252	14.6983	14.84	14.8599	14.9353	14.9247	14.0959	14.7401	14.8293	14.7636	14.8043	14.8578	14.9244	14.1821
mmu-miR-148a*	10.4747	10.3613	10.1368	10.3378	10.2269	9.97804	7.41089	10.3129	10.204	10.1318	10.3866	10.2513	9.95257	7.54206
mmu-miR-148b	13.3232	13.2733	13.3908	13.2997	13.3277	13.2938	13.1007	13.3673	13.3172	13.2366	13.1972	13.2663	13.2637	13.1234
mmu-miR-149	13.7603	13.7375	13.7863	13.7257	13.7434	13.7555	14.1459	13.8244	13.7535	13.6863	13.7256	13.7484	13.7704	14.1429
mmu-miR-150	11.3003	12.0065	13.0451	13.0873	13.2498	13.4618	14.5626	11.6257	11.9653	12.8148	12.8768	13.0901	13.5121	14.4879
mmu-miR-150*	5.61298	5.59805	5.31768	5.52725	5.37197	5.54007	5.4975	5.32193	5.22995	5.77982	5.41437	5.38802	5.55097	5.59619
mmu-miR-151-3p	13.295	13.2635	13.4953	13.3214	13.3515	13.3706	13.6929	13.3958	13.3193	13.3039	13.243	13.3796	13.417	13.7465
mmu-miR-151-5p	14.6381	14.5304	14.7638	14.7487	14.7158	14.7852	14.6922	14.6083	14.6397	14.5717	14.606	14.6915	14.725	14.6908
mmu-miR-152	14.5398	14.4956	14.608	14.6484	14.6745	14.6359	14.1352	14.494	14.5829	14.4742	14.5117	14.522	14.5929	14.1509
mmu-miR-153	12.1617	12.3341	12.2152	12.6647	12.6661	12.8373	11.3427	12.0861	12.1666	12.292	12.5785	12.7247	12.8325	12.3104
mmu-miR-154	13.4538	13.3221	13.2306	13.3274	13.2787	13.2085	11.9568	13.5723	13.5698	13.3869	13.321	13.1427	13.2234	11.9656
mmu-miR-154*	12.7653	12.2385	10.7573	11.8922	11.7733	11.6933	5.93491	12.2565	12.3011	11.7952	11.8756	11.2467	11.2538	6.59059
mmu-miR-155	11.5445	11.8589	12.5705	12.234	12.3079	12.4705	14.107	11.8021	12.0969	12.4149	12.0261	12.3264	12.6128	14.2092
mmu-miR-15a	13.7384	13.6362	13.5179	13.7989	13.8271	13.8832	13.2609	13.5641	13.6675	13.6034	13.7114	13.7487	13.8203	13.402
mmu-miR-15a*	7.84512	8.64903	8.15928	8.32246	7.82281	9.27735	7.70167	8.57365	8.69184	8.09772	7.71182	7.45841	8.29408	8.21128
mmu-miR-15b	14.7172	14.6056	14.7275	14.7304	14.7071	14.7448	14.7698	14.6907	14.7173	14.6432	14.6247	14.6682	14.6668	14.8528
mmu-miR-15b*	14.0673	13.9682	13.9785	13.9128	13.9146	13.8754	13.2314	14.0797	13.9813	13.9022	13.9169	13.9525	13.8364	13.3517
mmu-miR-16	14.7357	14.6906	14.7657	14.8802	14.9158	14.9298	14.5175	14.6931	14.8148	14.7592	14.7523	14.8373	14.8554	14.6141
mmu-miR-16*	11.5684	10.9155	9.8748	10.5823	10.3733	10.4279	8.75213	10.4273	10.6271	10.3151	10.6135	10.0497	9.96128	8.73936
mmu-miR-17	15.0716	14.8698	14.5849	14.8631	14.7757	14.6822	13.975	14.9472	14.8997	14.7218	14.6591	14.625	14.5427	14.0729
mmu-miR-17*	12.9903	12.9158	12.706	12.7701	12.7829	12.6772	12.4041	13.0738	12.9156	12.6627	12.6229	12.4881	12.5999	12.4503
mmu-miR-181a	14.5858	14.5143	14.5575	14.5752	14.6068	14.5915	14.4558	14.5761	14.6134	14.5745	14.5463	14.5635	14.5896	14.4923
mmu-miR-181a-1*	12.7486	12.634	11.5844	12.6742	12.5935	12.5308	9.82046	12.3567	12.4675	12.332	12.4923	12.2908	12.2161	9.84921
mmu-miR-181a-2*	9.84383	9.91205	10.1149	10.0405	10.1234	10.239	10.0757	10.2155	9.83056	10.1369	10.0817	10.213	10.2572	10.6197
mmu-miR-181b	14.313	14.2031	14.2774	14.1888	14.1608	14.1131	14.1528	14.3311	14.2135	14.1901	14.1438	14.13	14.113	14.2371
mmu-miR-181c	13.1763	12.8034	12.2799	12.7459	12.9404	12.7338	11.9411	12.6402	12.7959	12.5512	12.9036	12.8457	12.7905	11.7832
mmu-miR-181d	12.2917	12.1822	12.4933	12.0941	11.9738	11.9078	11.529	12.2897	12.0605	12.2198	11.8164	12.1913	11.9918	11.4202
mmu-miR-182	10.1382	9.55543	9.38776	9.98885	9.15586	10.0036	8.57052	9.92926	9.83056	10.7756	9.30981	9.36386	9.6346	9.14306
mmu-miR-183	9.05783	8.25	9.17962	8.86764	8.52518	8.91447	9.29961	8.79442	9.30499	9.94389	6.95008	8.38748	8.23784	8.48129
mmu-miR-183*	7.38319	7.89141	7.41686	7.64471	7.63236	7.63321	7.17169	7.59991	7.73152	7.80697	7.38928	7.27496	7.53046	6.99294
mmu-miR-184	12.7006	12.7623	13.0126	12.7795	12.7272	12.6868	12.0789	12.8041	12.7774	12.7294	12.5729	12.6926	12.5326	12.0809
mmu-miR-185	12.8901	12.8802	13.0676	12.9812	13.0948	13.0486	13.7908	12.9246	12.967	12.9556	12.9836	13.2097	13.1488	13.781
mmu-miR-186	13.2792	13.1377	12.5093	12.9743	12.9535	12.9768	11.387	12.9438	13.016	12.8011	12.8689	12.9231	12.8967	11.4607
mmu-miR-186*	5.8812	5.96434	5.38827	5.81038	5.73909	6.56269	6.0912	6.26679	5.76896	5.80584	5.77207	5.97441	6.22655	6.43254
mmu-miR-187	11.7159	11.884	11.894	11.9099	12.1508	12.2362	11.865	11.8933	11.8398	11.9421	11.961	11.9351	12.1978	11.954
mmu-miR-188-3p	9.25253	9.12008	7.02106	7.52449	8.02465	7.48001	4.40439	7.05528	8.72291	7.68609	8.59487	8.03823	7.3913	5.29921
mmu-miR-188-5p	12.7665	12.5242	12.0299	11.8234	11.7221	11.515	9.75685	12.6711	12.2684	12.1554	11.8817	11.3077	11.4088	10.2847
mmu-miR-18a	14.7675	14.5265	13.9965	14.368	14.2821	14.1233	12.4052	14.5898	14.554	14.2696	14.241	14.192	14.0082	12.4449
mmu-miR-18a*	11.7822	11.0337	10.9843	10.5728	10.3145	10.2521	9.91913	11.891	10.8561	10.8603	10.6125	10.7227	10.1835	9.91195
mmu-miR-18b	12.6917	11.901	10.2347	11.201	11.0344	10.719	6.99069	12.0165	11.6832	11.4072	11.1653	11.1324	10.0139	6.23601
mmu-miR-190	14.6312	14.4458	14.2516	14.4569	14.441	14.3855	13.7701	14.4026	14.4616	14.2897	14.3353	14.3291	14.3132	13.9268
mmu-miR-190b	9.05783	9.12008	9.74632	8.86455	8.96119	9.32087	10.7831	9.5812	9.07556	9.39004	8.41213	8.78749	9.13925	10.246
mmu-miR-191	14.6987	14.595	14.826	14.8032	14.7543	14.7753	14.8606	14.6006	14.6975	14.616	14.5851	14.6055	14.6376	14.8038
mmu-miR-191*	9.68815	10.0947	10.2572	10.0689	9.95625	9.80498	9.93984	10.1799	9.71858	9.71929	9.76263	9.61816	10.142	10.2893
mmu-miR-192	12.4612	12.6596	12.6355	12.5988	12.6984	12.76	12.3239	12.5765	12.6024	12.5927	12.523	12.601	12.6041	12.4879
mmu-miR-193	11.5122	11.8031	11.9207	11.9637	12.1246	12.4743	11.6331	11.6631	11.9864	11.9244	12.1739	11.5631	12.4525	11.8778
mmu-miR-193*	11.5717	11.7836	12.2822	12.3598	12.1015	12.1701	12.4031	11.7095	12.1314	12.1341	11.9131	12.0392	12.2714	12.5175
mmu-miR-193b	13.3389	13.5038	13.6168	13.5943	13.583	13.5556	13.0926	13.5652	13.4899	13.5146	13.4203	13.5471	13.5286	13.2428
mmu-miR-194	13.0204	12.9139	12.7324	12.7041	12.667	12.6361	11.5836	12.9912	12.9002	12.7505	12.6982	12.7905	12.6573	11.7433
mmu-miR-195	13.8149	13.881	13.9733	14.1621	14.2406	14.3901	14.0739	13.866	13.9658	13.9859	14.0683	14.1441	14.3731	14.2265
mmu-miR-196a	9.71929	9.33413	9.18953	8.86145	9.29557	9.387	9.73839	9.42417	9.18866	9.43242	9.11802	9.34402	9.02204	9.50457
mmu-miR-196a*	7.01057	7.42993	7.83214	7.22031	6.99336	7.1652	7.15154	7.65105	7.37963	7.56941	6.87832	7.46659	7.23728	7.6027
mmu-miR-196b	8.58849	9.02358	8.49538	8.25322	8.6668	8.97879	9.35794	8.89785	8.80906	8.81359	8.50242	9.70714	9.02758	9.4602
mmu-miR-197	6.20831	6.25621	6.35548	5.52725	6.32934	5.76896	5.52909	5.58496	6.16046	6.22769	5.34508	5.51964	6.20716	6.32867
mmu-miR-199a-3p,mmu-miR-199b	14.6303	14.625	14.7448	14.7016	14.7343	14.7822	14.6316	14.7061	14.847	14.8166	14.8025	14.8255	14.8301	14.7263
mmu-miR-199a-3p:9.1	14.124	14.0566	14.3407	14.3061	14.2915	14.2858	13.9218	14.1218	14.2015	14.173	14.1216	14.1873	14.1924	14.003
mmu-miR-199a-5p	14.0278	13.9459	13.7946	14.0004	14.0329	14.015	13.2636	13.8974	14.0126	13.9278	13.9502	13.9215	13.9563	13.3929
mmu-miR-199b*	14.2854	14.1927	13.9762	14.2203	14.2543	14.2942	13.5347	14.1383	14.2328	14.1137	14.237	14.1812	14.2558	13.6564
mmu-miR-19a	14.3743	13.8237	11.9686	13.4847	13.4914	13.4056	10.2072	13.6024	13.7403	13.1346	13.5545	13.2264	13.0012	9.76549
mmu-miR-19a*	9.15467	7.92741	7.3388	7.3409	7.65401	7.1036	6.307	7.44294	7.59641	7.06546	7.53642	7.46659	7.00991	6.4818
mmu-miR-19b	14.4845	13.9086	12.4403	13.6271	13.6159	13.5023	10.779	13.6514	13.8457	13.2424	13.6586	13.264	13.2488	10.984
mmu-miR-200a	12.0908	10.6114	11.584	11.9859	12.3025	11.8539	10.0045	11.7432	12.0253	13.1399	11.8737	11.9188	11.5062	9.87094
mmu-miR-200a*	5.4575	5.81858	5.64046	5.67575	5.59729	5.47669	4.47096	5.55459	5.19099	6.37402	5.23447	5.75154	5.80432	5.68299
mmu-miR-200b	11.8864	10.9783	12.2152	11.8046	11.9014	11.717	12.3859	11.902	11.958	13.1011	11.5554	11.9166	11.7017	12.2987
mmu-miR-200b*	9.12913	8.9438	8.92149	8.86764	8.71909	8.59443	8.52425	8.85487	9.00149	9.06862	8.93265	8.84196	8.80052	8.81178
mmu-miR-200c	10.3663	12.0949	13.3123	12.9272	13.0923	12.9617	13.1407	10.3848	12.3711	13.3451	12.9066	13.2052	13.1818	12.9223
mmu-miR-200c*	6.71344	6.80009	7.00991	7.06735	7.3346	7.05017	6.39535	6.94251	6.78829	7.33932	7.06228	7.17866	7.11772	6.77314
mmu-miR-201	10.0139	10.7502	10.1946	10.8781	11.3148	11.3307	9.52391	10.1331	10.6106	10.7657	10.5466	11.1247	11.5171	10.1038
mmu-miR-202-3p	5.67076	5.56796	5.64046	5.64725	5.84327	5.96646	5.93491	5.55459	5.74226	6.28431	5.30914	6.53722	5.72471	6.05257
mmu-miR-202-5p	8.67927	8.29204	8.41735	8.23419	8.24988	8.59443	6.96782	8.79116	8.97879	8.88856	8.83494	8.02167	8.4793	6.69174
mmu-miR-203	12.6234	12.3087	12.9815	12.9263	12.949	13.1182	12.7364	12.7665	12.4644	12.9474	12.6388	13.0258	13.145	13.1789
mmu-miR-203*	6.68568	7.1743	5.80432	6.5254	6.31128	7.3534	3.4824	5.24793	6.23897	6.37402	5.30914	7.39124	6.1875	6.87498
mmu-miR-204	11.3298	11.6797	12.422	12.5399	12.7491	13.0159	13.1796	11.5703	12.1307	12.3298	12.2925	12.5698	13.0551	13.4047
mmu-miR-205	5.99867	6.97082	8.06006	10.1974	6.38218	6.90122	4.3346	6.32193	10.7932	12.0791	9.8244	8.65777	7.78713	5.47168
mmu-miR-206	9.65989	10.6947	11.2106	9.95	10.3755	10.4984	12.3081	9.99718	10.5789	10.3826	9.89125	10.4135	9.96561	10.2801
mmu-miR-207	8.0109	7.8792	8.11833	7.13049	7.37862	6.96034	7.66659	7.90689	7.44732	7.37453	7.02953	7.19845	7.19852	7.47877
mmu-miR-208a	14.2457	13.7145	12.8899	13.8323	13.8601	13.8255	12.6789	13.1897	13.7866	13.2939	13.7434	13.5213	13.5547	12.7527
mmu-miR-208b	10.8765	9.60629	7.84475	7.72872	8.39409	7.55097	7.09989	8.62571	8.64216	8.09245	8.63897	9.3035	8.14915	7.41257
mmu-miR-20a	15.1367	14.9619	14.7741	14.9309	14.8608	14.774	14.1811	15.0263	15.0028	14.8614	14.8162	14.7557	14.6692	14.2486
mmu-miR-20a*	14.0352	13.7497	13.3137	13.5811	13.5947	13.4816	12.2967	13.8484	13.7546	13.5784	13.6336	13.5993	13.3666	11.9558
mmu-miR-20b	13.5894	13.2886	12.6604	13.0921	12.8685	12.9331	10.9353	13.2479	13.1905	13.4406	12.8097	12.9329	12.8194	11.3057
mmu-miR-20b*	7.62893	6.62114	6.98735	7.78213	7.4628	7.34455	4.7102	7.67948	7.09307	8.97711	7.64852	4.63662	7.42527	5.81698
mmu-miR-21	14.9566	14.9059	14.9451	14.9009	14.9723	14.9587	14.9145	14.9599	14.9783	14.9647	14.9531	14.9475	14.9408	14.9811
mmu-miR-21*	8.52333	6.90011	7.27503	6.68815	6.49844	6.62248	5.73272	7.37504	6.48429	6.99934	7.3456	6.84392	7.02106	6.95855
mmu-miR-210	13.7842	13.6548	13.3804	13.2527	13.2686	13.2202	12.8704	13.6303	13.5917	13.2571	13.302	13.2042	13.1489	12.8842
mmu-miR-211	8.33959	8.55627	8.78097	8.43512	8.45291	8.37299	8.15065	8.56224	8.54121	8.68629	8.49444	8.56558	8.52702	8.41943
mmu-miR-212	12.8775	12.6226	12.649	12.5314	12.5451	12.6171	12.3203	12.6382	12.6408	12.4346	12.6519	12.5586	12.5653	12.4376
mmu-miR-214	14.3521	14.3121	14.5752	14.4499	14.4028	14.3808	14.4195	14.3939	14.4704	14.4111	14.3146	14.2512	14.3375	14.4326
mmu-miR-214*	12.3015	12.1657	12.1733	12.3281	12.2999	12.2451	10.8139	12.1056	12.386	12.2848	12.177	12.1768	12.0708	11.0412
mmu-miR-215	14.3754	14.2255	14.2693	14.0165	14.0227	13.9083	13.9612	14.3349	14.2455	14.0956	14.0331	14.1106	13.9386	14.04
mmu-miR-216a	7.43414	5.10591	5.1652	5.04953	5.30055	5.19099	5.98132	6.47573	5.74226	5.48997	4.50125	4.69349	5.51987	4.87652
mmu-miR-216b	8.09772	8.28743	8.54258	8.10914	8.13654	7.81717	8.19563	8.36194	8.17756	8.30807	8.15303	8.04371	7.95932	8.24496
mmu-miR-217	6.88192	6.46659	6.81868	6.41139	7.38726	7.4307	6.15333	6.56986	6.92516	7.35703	6.48619	6.1472	6.94113	7.12283
mmu-miR-218	14.6892	14.4303	14.6613	14.3828	14.4076	14.3103	14.1392	14.6171	14.5995	14.4659	14.3217	14.3125	14.2298	14.1802
mmu-miR-218-1*	5.8314	6.73386	6.10606	5.8609	6.60602	6.20025	5.05209	6.16993	6.23897	5.90548	5.51245	5.82972	6.04182	6.07414
mmu-miR-218-2*	8.30807	7.39607	7.70654	7.94906	8.05752	7.71788	7.73591	7.96	8.01975	7.9712	7.69799	7.64295	7.53046	7.47066
mmu-miR-219	11.5826	10.5308	8.97408	10.2704	10.4731	10.6078	8.73192	10.0112	10.4914	9.77798	10.5475	9.86399	10.0524	8.88684
mmu-miR-22	14.7643	14.7702	14.7544	14.8202	14.8568	14.9048	14.754	14.7846	14.8556	14.7969	14.8391	14.8879	14.9484	14.8017
mmu-miR-22*	13.2927	13.492	13.7455	13.7755	13.7826	14.0014	14.3554	13.2378	13.5076	13.547	13.7421	13.8469	14.0086	14.4088
mmu-miR-220	5.04182	5.1472	4.57787	5.13412	5.01845	5.22995	4.7102	5.20945	5.41039	5.24569	4.984	5.28077	5.35341	5.14466
mmu-miR-221	10.0097	10.5929	11.1579	11.6166	11.6117	12.2398	12.8615	9.77972	10.6702	11.0694	11.5429	11.5107	12.2012	13.0809
mmu-miR-222	9.5886	10.9531	11.5333	11.9326	12.0012	12.414	12.825	10.1923	11.0997	11.5117	11.8422	11.7498	12.1999	12.9158
mmu-miR-223	14.1167	14.136	14.0705	14.1194	14.1632	14.2747	13.9844	14.1064	14.2179	14.1168	14.1475	14.1539	14.2948	14.1454
mmu-miR-224	12.1786	12.6923	12.995	12.5297	12.3827	12.2493	12.2402	12.6566	12.8643	12.7035	12.2948	12.2659	12.0684	11.879
mmu-miR-23a	13.8594	13.8352	13.9696	13.8887	13.9551	13.9693	14.4832	13.855	13.8769	13.7983	13.8677	13.9305	13.9616	14.4321
mmu-miR-23b	14.7193	14.6947	14.793	14.7935	14.8382	14.8461	14.907	14.7114	14.8239	14.796	14.7892	14.8182	14.84	14.9578
mmu-miR-24	14.9424	14.9041	14.8968	14.9428	14.9699	15.0124	14.9146	14.9629	14.995	14.9547	14.9827	15.0089	15.0126	14.9896
mmu-miR-24-1*	13.3786	13.3628	12.2321	13.3654	13.3373	13.4645	9.73162	13.0069	13.3778	13.148	13.4326	13.4214	13.4427	10.3065
mmu-miR-24-2*	13.1951	13.3724	12.9692	13.4601	13.4878	13.571	12.5735	13.0173	13.3619	13.2208	13.326	13.4453	13.5276	12.807
mmu-miR-25	14.2547	14.1529	14.2088	14.1652	14.1407	14.1472	14.3289	14.2575	14.1964	14.1442	14.1189	14.1447	14.161	14.2868
mmu-miR-26a	15.0326	15.0007	15.0282	14.9986	15.0526	15.068	15.01	15.0782	15.0882	15.0546	15.0411	15.0866	15.0926	15.1216
mmu-miR-26b	14.7777	14.7013	14.7364	14.716	14.774	14.7779	14.7653	14.7832	14.7996	14.7424	14.7448	14.7933	14.7801	14.8122
mmu-miR-26b*	10.8872	11.0924	11.4387	11.1967	11.1276	10.9466	11.6883	11.2088	11.0964	10.9808	10.8231	11.0429	10.9772	11.7191
mmu-miR-27a	14.6551	14.6319	14.4738	14.7646	14.767	14.8145	14.6365	14.5018	14.6953	14.5726	14.6635	14.6828	14.7063	14.5743
mmu-miR-27a*	9.86873	10.5318	10.6392	10.7212	10.4913	10.4579	10.0623	10.2946	10.4414	10.3442	10.3114	10.2335	10.4786	10.3787
mmu-miR-27b	14.4962	14.5415	14.6116	14.6718	14.6222	14.6753	14.6995	14.4507	14.603	14.5429	14.5707	14.5843	14.6533	14.7108
mmu-miR-27b*	12.7084	12.6942	12.85	12.8343	12.7908	12.8497	12.5334	12.6362	12.6374	12.5929	12.7571	12.7551	12.7273	12.728
mmu-miR-28	14.5762	14.4032	14.4522	14.5536	14.5195	14.4507	13.9519	14.4731	14.4592	14.3848	14.4082	14.4103	14.4008	14.0418
mmu-miR-28*	13.363	13.2162	13.3254	13.2294	13.2598	13.1964	13.1563	13.3813	13.2905	13.1575	13.1573	13.1707	13.1434	13.1751
mmu-miR-290-3p	4.85505	5.0634	4.51616	4.81341	4.77673	4.93213	3.82543	4.85798	4.49374	5.48997	6.16284	4.99435	4.85211	5.53528
mmu-miR-290-5p	7.25683	7.3614	7.19852	7.2106	7.11282	6.99469	6.27009	7.78136	7.2146	7.11833	6.97323	7.10722	6.95283	7.2131
mmu-miR-291a-3p	8.37912	8.20182	8.42996	8.53962	8.38548	8.37734	8.12504	8.34873	8.25517	8.21888	8.356	8.43411	8.44245	8.16176
mmu-miR-291a-5p	6.06482	5.18735	5.87976	5.81038	6.00925	5.3409	5.91113	6.50779	5.57075	5.08497	5.23447	4.90087	6.47383	5.86728
mmu-miR-291b-3p	7.25683	7.39607	7.42527	7.2957	7.00463	7.3622	7.80204	6.91886	6.85212	7.17932	6.95008	6.62753	7.49891	7.9737
mmu-miR-291b-5p	7.27558	7.75781	7.6645	7.80811	6.88767	7.17522	7.64513	6.83289	7.17522	7.7478	7.35444	6.83131	8.01057	8.16176
mmu-miR-292-3p	5.58319	5.53722	5.38827	5.36169	5.40639	5.50873	4.96239	5.52356	5.10975	5.42429	5.11466	5.31741	5.45557	5.26209
mmu-miR-292-5p	5.12686	6.05393	7.3388	6.11098	5.84327	5.65905	7.68774	6.87036	6.16046	6.96511	3.77052	5.72451	5.24346	6.86264
mmu-miR-293	10.5584	10.4873	10.5077	10.5547	10.4852	10.2366	10.065	10.7389	10.6362	10.6026	10.6588	10.6864	10.5697	10.3884
mmu-miR-293*	9.29449	7.75781	7.83214	7.87724	7.79709	7.64045	7.35029	7.94251	7.71788	8.11863	7.86819	9.50755	7.8258	7.71682
mmu-miR-294	6.74067	7.00492	6.4575	6.23108	6.00925	6.41835	6.06988	7.98299	6.93698	6.44197	6.70939	6.0634	6.20716	5.89178
mmu-miR-294*	6.45847	6.34762	6.04182	6.28758	6.82543	6.27667	5.13654	6.2854	6.25794	6.18866	6.98467	6.08481	6.06355	5.62571
mmu-miR-295	8.43855	7.69654	7.48286	7.09927	7.48713	7.11405	6.95625	8.75489	7.93386	7.94217	6.96171	6.72622	6.94113	6.99294
mmu-miR-295*	9.6146	9.68727	9.7828	9.59081	9.65895	9.08356	8.73192	9.77149	9.19606	9.57732	9.68237	9.92611	9.4694	9.78851
mmu-miR-296-3p	13.3877	13.2045	12.9257	12.6773	12.4872	12.3776	9.08262	13.5641	13.1694	12.7797	13.0013	12.6465	12.3154	9.22732
mmu-miR-296-5p	13.7483	13.6623	13.6249	13.583	13.5573	13.5543	11.803	13.7541	13.6675	13.5137	13.6426	13.5917	13.5423	11.992
mmu-miR-297a	12.1283	11.925	11.8626	11.888	11.925	11.7311	11.8816	12.0993	11.9093	11.7858	11.861	11.9263	11.7719	11.869
mmu-miR-297b-5p	10.9772	9.49473	8.03277	9.60013	9.49268	9.27735	6.87254	10.4419	9.82421	9.7107	9.50908	9.00527	9.31262	6.91139
mmu-miR-297c	8.37912	6.45018	7.02106	6.19215	6.17815	7.00595	4.10236	6.98868	6.34925	5.72632	6.48619	6.62753	6.10606	6.21675
mmu-miR-297c*,mmu-miR-297a*,mmu-miR-297b-3p	12.0657	11.7127	11.7764	11.3631	11.4	11.3666	10.5528	12.0681	11.7771	11.6965	11.1921	11.199	11.4372	10.4629
mmu-miR-298	13.1021	13.1171	13.0152	12.6985	12.4449	12.4488	9.66031	13.2126	13.0008	12.7026	12.6144	12.3717	12.0596	10.0243
mmu-miR-299	11.6325	10.7043	9.658	10.2278	10.1503	10.2283	7.53276	10.341	10.747	10.1111	10.4764	9.64903	9.94087	8.06272
mmu-miR-299*	12.9525	12.8422	12.9307	12.9073	12.8205	12.8205	11.5638	12.966	12.982	12.8935	12.8063	12.8184	12.7101	11.6336
mmu-miR-29a	12.3171	12.7023	13.0639	12.888	13.1917	13.2256	14.3304	12.366	12.9612	13.0117	12.8474	12.9887	13.1314	14.1492
mmu-miR-29a*	11.4003	11.8152	11.0464	12.1402	12.4907	12.6565	12.9409	10.9965	12.1359	12.1212	12.3105	12.3037	12.4356	13.1032
mmu-miR-29b	12.9443	12.9382	11.679	12.4129	12.6365	12.9479	13.8158	12.2871	13.0428	12.4851	12.6969	12.536	12.8315	13.8991
mmu-miR-29b*	5.04182	5.73978	6.30163	5.67575	5.94044	7.12443	9.50219	4.80735	5.65905	6.56896	4.36787	6.39017	6.86891	9.22732
mmu-miR-29c	13.6337	13.7498	13.4813	13.7949	13.9069	13.9689	13.7818	13.6486	13.8543	13.7668	13.8125	13.8891	13.9447	13.8352
mmu-miR-29c*	9.15467	9.24897	9.29205	9.33565	9.86017	10.2568	10.8235	9.00282	9.26334	9.3082	9.16402	9.78115	9.67575	10.7767
mmu-miR-300	7.39181	7.11309	6.61298	6.72952	6.59114	7.17522	6.3781	7.46761	6.99469	7.10791	7.16639	6.86882	6.96443	6.70563
mmu-miR-300*	5.72632	5.84392	5.48808	5.75803	5.89268	5.9432	5.32828	5.61471	5.71505	5.75332	5.66241	5.55075	5.90406	5.76487
mmu-miR-301a	14.681	14.2996	13.1451	14.1321	14.1357	14.0431	9.51408	14.0841	14.2987	13.9907	14.1539	14.0627	13.9131	9.78688
mmu-miR-301b	12.7336	12.3719	10.3082	11.6157	11.2547	11.0556	6.17346	11.5137	12.1246	11.4088	11.8567	11.2257	10.6311	6.21675
mmu-miR-302a	11.1183	10.1642	9.7926	8.61514	7.85432	7.90406	7.1311	11.3526	9.98232	9.42614	8.52218	8.02721	7.36529	7.58778
mmu-miR-302a*	9.71929	8.97567	8.25683	7.57832	7.42132	6.27667	5.6199	8.46352	7.2339	7.85761	7.92865	8.10787	6.8314	5.76487
mmu-miR-302b	13.6006	13.0141	12.7304	11.7748	11.1179	10.0231	9.78492	13.5832	13.0008	12.5181	11.881	11.4167	10.3274	9.43541
mmu-miR-302b*	6.30271	6.72024	6.79289	6.67409	5.94044	5.71505	4.184	7.80735	6.90122	8.15957	5.23447	6.56796	5.61124	4.97154
mmu-miR-302c	11.1953	10.5122	10.3195	9.16269	8.0191	7.17522	7.0787	8.48784	9.865	9.37274	11.225	11.7185	8.14406	9.02341
mmu-miR-302c*	8.33959	5.81858	5.51987	6.67409	5.59729	6.86455	5.86236	7.08746	6.51616	7.23784	7.30055	6.45738	6.33775	6.73302
mmu-miR-302d	12.327	11.3856	11.1234	9.75842	10.1064	8.84715	8.14556	12.5527	11.4468	10.8864	10.167	10.1291	8.7104	8.51323
mmu-miR-30a	14.5013	14.5028	14.4524	14.6558	14.6863	14.6839	14.0546	14.4115	14.5965	14.5132	14.6276	14.6266	14.6724	14.1151
mmu-miR-30a*	13.0334	13.1831	13.3458	13.0587	13.1701	13.1945	13.5277	13.1413	13.1739	13.1062	13.1397	13.1768	13.1724	13.5788
mmu-miR-30b	14.9197	14.8479	14.8023	14.8687	14.9054	14.9364	14.6197	14.8776	14.9327	14.8745	14.9172	14.9376	14.9636	14.5174
mmu-miR-30b*	8.28975	9.11228	9.26182	9.03375	8.7596	9.08356	10.206	9.01402	9.07556	9.15467	9.02693	9.13154	9.43647	10.1866
mmu-miR-30c	14.827	14.7915	14.7783	14.7998	14.8265	14.8396	14.7543	14.8582	14.8731	14.81	14.8351	14.8693	14.872	14.7879
mmu-miR-30c-1*	11.73	11.7946	11.6679	11.5609	11.6282	11.8488	12.2906	11.5416	11.758	11.5008	11.8128	11.7338	11.911	12.3889
mmu-miR-30c-2*	11.4732	11.4281	11.7507	11.5845	11.339	11.4417	12.131	11.3554	11.4836	11.3258	11.5611	11.2888	11.5013	12.2433
mmu-miR-30d	14.5532	14.5478	14.7678	14.7602	14.7827	14.8121	14.7004	14.5168	14.6654	14.6562	14.674	14.7336	14.7881	14.6596
mmu-miR-30e	14.7985	14.7357	14.4332	14.7585	14.8063	14.8591	13.622	14.6397	14.8065	14.6935	14.7909	14.8067	14.8185	13.5686
mmu-miR-30e*	14.2259	14.2035	14.3459	14.2828	14.3284	14.3318	14.2751	14.1887	14.2291	14.1516	14.1871	14.2055	14.2597	14.313
mmu-miR-31	12.566	12.2442	12.2523	12.4362	12.4513	12.7064	12.7307	12.7187	12.5412	12.3953	12.0041	12.1049	12.4455	12.6347
mmu-miR-31*	11.7846	11.3915	10.5583	11.4829	11.3899	11.8551	10.1088	11.5333	11.6145	11.4236	11.1258	11.5215	11.5579	10.4288
mmu-miR-32	9.08199	8.20671	7.87579	7.9136	8.03018	8.40314	7.88372	7.74147	7.94561	7.85138	8.42478	7.88798	8.27091	7.79035
mmu-miR-320	14.0087	13.9766	14.0503	13.9205	13.9374	13.9647	14.2364	14.1007	13.9838	13.9018	13.9128	13.9173	13.9685	14.2732
mmu-miR-322	14.6938	14.589	14.5569	14.5692	14.576	14.5343	13.6185	14.7082	14.6515	14.5441	14.5425	14.5556	14.4831	13.7826
mmu-miR-322*	14.7423	14.5869	14.4416	14.4794	14.4093	14.2266	12.5737	14.6226	14.6665	14.453	14.3814	14.3933	14.2099	12.436
mmu-miR-323-3p	11.6662	11.477	11.5726	10.9831	10.5131	10.5182	8.17081	12.2303	11.7097	11.5531	10.8491	10.8594	10.3825	8.38532
mmu-miR-323-5p	6.88192	8.05223	9.11083	7.92551	8.00232	8.22173	7.68774	7.6865	8.0743	8.32616	8.12229	8.42154	7.67159	8.31911
mmu-miR-324-3p	13.714	13.6725	13.7182	13.6347	13.6526	13.6554	13.2089	13.836	13.6896	13.645	13.6367	13.6788	13.6823	13.3112
mmu-miR-324-5p	13.6714	13.5295	13.3549	13.3217	13.2997	13.2139	12.0651	13.5934	13.454	13.319	13.2306	13.2351	13.1249	12.1515
mmu-miR-325	8.76468	8.407	7.72712	9.13473	8.26403	8.47788	7.53276	8.57743	8.25988	8.864	8.36915	8.357	8.9712	7.89102
mmu-miR-325*	7.10791	6.17866	6.26458	6.63107	5.91676	5.84623	5.13654	7.37504	5.54007	7.07619	5.84918	5.16491	5.64046	4.87652
mmu-miR-326	13.5364	13.4715	13.3688	13.3485	13.366	13.4305	12.7886	13.5647	13.4786	13.3891	13.4194	13.4367	13.4714	13.0745
mmu-miR-327	7.65779	7.97406	8.62893	7.8273	7.78406	7.85505	8.27694	8.07682	8.31528	7.9712	7.91676	7.80009	7.90015	8.12606
mmu-miR-328	13.5503	13.4585	13.5628	13.3782	13.472	13.4554	13.8229	13.5589	13.5118	13.4122	13.4212	13.5227	13.4827	13.8721
mmu-miR-329	12.5672	12.5815	12.9627	12.5312	12.618	12.409	10.7962	13.018	12.9367	12.8102	12.373	12.5644	12.4785	11.1127
mmu-miR-33	9.33078	9.21781	8.75115	8.61146	8.32378	8.22655	8.10945	8.29921	8.59816	8.19447	8.52218	7.38262	8.33486	7.79685
mmu-miR-33*	11.7615	11.8935	11.5401	12.0046	12.0274	11.6113	9.10898	12.1485	11.9803	11.9647	12.0364	11.7112	11.7784	9.4704
mmu-miR-330	13.7021	13.7492	13.5255	13.4439	13.3364	13.3547	10.3322	13.8097	13.7616	13.6581	13.5695	13.6997	13.3675	10.7094
mmu-miR-330*	12.3326	12.1694	11.8784	11.3321	10.845	10.819	10.2576	12.4929	12.0072	11.4923	11.303	10.9446	10.8423	10.3336
mmu-miR-331-3p	13.6748	13.497	13.4169	13.4062	13.3975	13.4221	13.0128	13.5738	13.4623	13.4328	13.4939	13.5825	13.4384	13.2915
mmu-miR-331-5p	9.94243	9.82566	9.5941	9.29719	9.6446	9.60646	8.94596	9.21675	9.55368	9.36619	9.0971	9.57908	9.68804	9.64813
mmu-miR-335-3p	14.525	14.1871	14.0244	13.9254	13.9182	13.8343	12.6237	14.4504	14.2415	13.9248	13.844	13.8708	13.7243	12.9032
mmu-miR-335-5p	14.9245	14.8434	14.7593	14.8172	14.8151	14.7438	12.1859	14.9028	14.9159	14.7956	14.7255	14.8012	14.688	12.9411
mmu-miR-337-3p	13.1222	12.9439	12.2883	12.7999	12.7143	12.6871	7.95523	12.9988	13.009	12.7854	12.6754	12.5727	12.4881	8.92593
mmu-miR-337-5p	12.5703	12.3916	12.3077	12.438	12.3546	12.2326	11.1612	12.4919	12.5257	12.3589	12.2899	12.1302	12.1824	11.2314
mmu-miR-338-3p	13.1144	13.1899	12.3611	13.4919	13.6076	13.721	12.9784	12.4383	13.6249	13.5552	13.4108	13.3993	13.6216	13.0202
mmu-miR-338-5p	8.75803	9.49073	10.4376	10.3555	10.5298	10.9719	12.297	8.90388	10.6852	11.1111	10.1556	10.3442	10.8803	12.3181
mmu-miR-339-3p	11.8853	12.2406	11.8439	11.9965	11.9902	12.0609	10.1166	12.1963	11.9846	12.2574	12.0663	12.4535	12.1892	10.5778
mmu-miR-339-5p	12.879	12.882	12.8398	12.9213	13.0338	13.044	12.3691	12.9355	12.8875	12.8402	12.9945	12.8358	12.9379	12.5604
mmu-miR-340-3p	12.9465	13.0185	13.189	13.0999	13.1709	13.2001	12.7147	13.1651	13.0096	12.9982	12.9975	13.1395	13.1783	12.8854
mmu-miR-340-5p	14.2326	14.0893	13.7589	14.1846	14.1596	14.0894	11.1831	14.0866	14.1095	14.0297	14.0448	14.1142	14.0093	11.2511
mmu-miR-341	8.59224	8.93498	8.62528	8.32696	7.42972	7.56627	5.73272	9.22641	8.96153	8.88552	8.39509	8.0921	7.10729	6.19722
mmu-miR-341:9.1	10.0914	9.715	9.59597	9.70238	9.59882	9.57843	9.00612	10.1447	9.6645	9.48973	9.91834	9.67397	9.56773	9.02894
mmu-miR-342-3p	13.8495	13.8062	13.836	13.7683	13.8426	13.7968	13.5141	13.9468	13.8345	13.8403	13.8087	13.8608	13.8456	13.5885
mmu-miR-342-5p	12.7035	12.6842	12.8773	12.5073	12.5434	12.3793	12.477	12.9174	12.7154	12.5753	12.448	12.4088	12.4367	12.5334
mmu-miR-343	11.2039	11.7277	11.3717	11.0628	10.969	10.969	9.27421	11.5803	11.4856	11.2673	11.1393	11.6133	11.4392	10.2233
mmu-miR-344	9.9657	8.83428	7.97087	8.61146	7.83549	8.90848	7.94355	8.46761	8.53733	8.40914	9.49914	7.7936	8.49138	7.89102
mmu-miR-345-3p	13.2266	12.9499	12.542	12.5317	12.4195	12.5099	12.3084	13.1285	12.9468	12.5762	12.7561	12.462	12.5454	12.4214
mmu-miR-345-5p	12.4584	12.3686	11.6939	11.8102	11.8574	11.9464	10.8713	12.3982	12.1754	11.8257	11.9868	11.7565	11.6878	11.0254
mmu-miR-346	13.3868	12.6652	12.1699	12.1954	12.1499	11.8973	11.757	12.115	12.5313	12.2741	12.5617	13.562	12.5391	12.4669
mmu-miR-34a	11.7129	11.6919	11.4246	12.1574	12.176	12.5266	12.0318	11.2597	11.4956	11.0854	11.8532	11.3761	12.4744	11.8083
mmu-miR-34b-3p	9.88408	9.04012	10.2922	9.57765	9.12777	9.72882	10.223	9.21675	9.46052	11.4737	9.21346	9.64903	9.24527	10.3065
mmu-miR-34b-5p	9.00265	8.92314	9.16963	8.71465	8.82786	8.25044	7.31449	10.2288	9.59904	10.0566	9.02416	7.30264	8.28947	7.09144
mmu-miR-34c	9.60722	9.50668	8.20888	7.83995	7.12321	6.54735	6.06988	6.53916	8.20227	9.07666	9.04616	8.96831	6.80584	7.14338
mmu-miR-34c*	8.9276	8.27816	8.95094	8.19534	8.799	8.5907	8.83028	8.224	8.4616	10.4958	8.54167	8.8607	8.42996	9.19568
mmu-miR-350	13.7954	13.7549	13.6739	13.735	13.7934	13.7833	13.5216	13.8056	13.7824	13.7062	13.7161	13.7781	13.7876	13.5086
mmu-miR-351	14.7814	14.6716	14.5624	14.5465	14.4406	14.2804	13.1793	14.7157	14.6891	14.5204	14.4127	14.4188	14.2691	13.2901
mmu-miR-361	14.036	13.9498	13.9232	13.9111	13.9215	13.8778	13.566	14.0791	13.9595	13.8694	13.8363	13.8383	13.823	13.6103
mmu-miR-362-3p	14.2699	14.0617	13.4493	13.9113	13.9	13.7977	9.9646	14.081	14.0549	13.8325	13.9052	13.8546	13.6923	9.90896
mmu-miR-362-5p	12.6706	12.1685	10.8757	11.6389	11.5509	11.2834	9.07461	11.9121	11.876	11.4532	11.5549	11.4635	11.126	8.79563
mmu-miR-363	7.44245	7.24258	6.73988	8.34038	7.34351	7.98031	5.56	7.54689	8.33329	9.25489	8.12229	7.83842	7.72029	5.9629
mmu-miR-365	13.232	13.4052	13.5537	13.4937	13.48	13.5075	13.2357	13.3872	13.4595	13.4647	13.4079	13.517	13.5024	13.4121
mmu-miR-367	7.95966	8.13154	7.79365	7.8273	8.45702	7.89196	6.32511	8.00562	7.96306	7.95966	7.91077	7.91812	7.83846	6.15735
mmu-miR-369-3p	13.7535	13.5851	13.5253	13.434	13.3789	13.2774	9.61687	13.7719	13.6504	13.5487	13.4171	13.4383	13.2232	10.1375
mmu-miR-369-5p	12.2726	12.1751	12.1617	11.9884	11.8597	11.5155	7.71546	12.5913	12.3817	12.2633	11.8264	11.7548	11.4346	8.29634
mmu-miR-370	9.38142	8.98424	8.94802	8.6799	8.20658	8.11649	5.29192	9.81538	9.12807	8.9037	8.69574	8.49935	8.19909	5.01681
mmu-miR-374	14.0357	13.88	13.9346	13.7946	13.8577	13.8256	14.0336	14.0783	13.9722	13.8907	13.7992	13.9132	13.8679	14.0639
mmu-miR-374*	4.69717	5.18735	3.44392	4.46713	4.12199	4.83438	4.184	4.16993	3.75803	3.99469	3.5419	4.2384	4.57787	4.54689
mmu-miR-375	7.73431	7.98549	7.93004	8.43095	8.1314	8.0253	8.02335	8.10329	8.12168	8.55819	8.28377	8.13378	8.33932	8.47725
mmu-miR-376a	11.6073	11.3456	10.4324	10.7542	10.6754	10.7181	7.09989	11.1085	11.4181	11.0056	11.0019	10.4303	10.6238	7.75739
mmu-miR-376a*	13.1542	13.0118	12.2167	12.7057	12.7233	12.5633	7.11037	13.0544	12.9913	12.8327	12.8185	12.6154	12.2541	8.21614
mmu-miR-376b	14.2577	13.9094	13.2478	13.8258	13.8271	13.7647	10.4708	14.0326	14.0072	13.7731	13.8611	13.663	13.5795	9.66955
mmu-miR-376b*	13.4856	13.4409	13.7219	13.4836	13.5256	13.4899	12.6228	13.6556	13.6372	13.5982	13.4998	13.5543	13.4712	12.8139
mmu-miR-376c	13.5365	13.4973	13.3908	13.4419	13.4035	13.3478	9.22201	13.6424	13.6325	13.5196	13.4156	13.4196	13.2351	9.57246
mmu-miR-376c*	9.84226	9.70811	9.35289	9.73998	9.52437	9.89865	7.09989	9.76155	10.1504	9.54292	9.76594	9.57908	9.04953	6.99294
mmu-miR-377	12.2369	12.2277	11.9098	12.0601	11.8366	11.8212	6.41238	12.3995	12.4217	12.3644	11.8641	12.0241	11.6211	5.91588
mmu-miR-378	14.8785	14.8398	14.8513	14.8712	14.913	14.9493	14.9293	14.8568	14.928	14.8717	14.9319	14.9542	14.9914	15.0013
mmu-miR-378*	14.0219	14.0301	14.005	14.0609	14.1104	14.2009	14.3059	14.0127	14.0169	13.9489	14.0714	14.1184	14.2308	14.2618
mmu-miR-379	14.3667	14.2271	14.4275	14.346	14.2729	14.2167	13.4542	14.352	14.3629	14.3167	14.2148	14.26	14.1755	13.551
mmu-miR-380-3p	11.8773	11.5442	9.96273	11.0287	10.7776	10.4884	2.37198	11.6493	11.7701	11.2871	10.9877	10.7992	10.2178	4.66534
mmu-miR-380-5p	10.4262	10.5171	9.92018	9.94562	9.92245	9.34547	4.76429	10.7056	10.7343	10.2082	9.67886	9.68278	9.04407	4.77479
mmu-miR-381	12.2706	12.3914	12.0794	12.153	12.0716	12.112	9.19026	12.4974	12.4603	12.3382	12.306	11.8891	12.0084	9.43957
mmu-miR-382	12.8005	12.7191	13.1239	12.7026	12.6616	12.5313	11.1067	13.1435	13.0183	12.9024	12.6732	12.6976	12.5478	11.0467
mmu-miR-382*	13.5583	13.3322	13.5205	13.2092	13.2153	13.0947	9.96892	13.7414	13.5441	13.4629	13.2397	13.3092	13.0284	10.1666
mmu-miR-383	7.38319	7.52699	8.07618	6.28758	6.85065	5.68732	6.92097	7.13955	7.29029	7.03278	5.63364	5.38802	6.30163	6.88722
mmu-miR-384-3p	8.26651	8.17212	8.61059	8.77518	8.72592	9.11512	8.05624	8.49985	9.68392	9.56022	8.87543	8.7275	9.61265	8.24971
mmu-miR-384-5p	8.02758	7.68256	8.46712	8.67637	8.26403	8.82823	7.19157	7.76155	8.60188	8.40489	8.05337	7.43359	8.59575	7.55746
mmu-miR-409-3p	12.8634	12.7992	12.8578	12.5845	12.2835	12.2584	9.89962	13.2641	12.9576	12.5952	12.4343	12.3256	12.1395	9.92685
mmu-miR-409-5p	12.7273	12.5501	12.9418	12.2995	12.1722	12.3651	10.485	13.0527	12.8205	12.7824	12.5027	12.3219	12.3137	10.5511
mmu-miR-410	13.8436	13.6877	13.114	13.5048	13.5035	13.4366	9.14766	13.804	13.7767	13.5586	13.5316	13.4495	13.239	9.73365
mmu-miR-411	13.8255	13.8305	13.9273	13.8266	13.778	13.7608	11.1467	14.0016	13.9413	13.9297	13.775	13.8799	13.8479	11.5548
mmu-miR-411*	10.9837	10.6807	10.0041	10.3914	10.1477	10.2378	6.39535	11.2009	10.9073	10.6082	10.1757	9.80231	9.66868	5.91588
mmu-miR-411*:9.1	9.76809	9.78044	10.0551	9.84096	9.65	9.57843	9.53756	9.81858	9.80498	9.76643	9.86209	9.84372	9.68279	9.69936
mmu-miR-412	9.22144	8.5753	8.28486	7.48477	7.21346	7.00595	6.13292	8.59991	8.50989	7.98266	8.37785	7.35645	6.85652	5.43879
mmu-miR-412:9.1	7.13895	7.14402	7.06482	6.60166	5.91676	6.33144	3.19794	6.91886	7.11405	7.36581	6.47	6.64205	6.06355	4.54689
mmu-miR-421	13.1442	12.9606	12.9679	12.5491	12.3626	12.0716	12.1809	13.1669	13.0059	12.6941	12.2335	12.3128	11.9266	11.963
mmu-miR-423-3p	12.937	12.9304	13.0835	12.8773	12.8875	12.8393	12.7695	13.1147	12.9349	12.8704	12.7529	12.9237	12.8063	12.833
mmu-miR-423-5p	11.1497	11.0495	11.3619	10.9455	10.9697	10.8576	11.5832	11.3072	10.9436	11.032	11.1615	11.034	11.1711	11.6494
mmu-miR-425	14.273	14.1411	14.1932	14.1232	14.0809	14.0781	13.8226	14.2504	14.1789	14.0567	14.0223	14.0781	14.0181	13.9709
mmu-miR-425*	10.598	10.4609	9.96417	10.1688	9.85083	9.88498	9.43082	10.3309	10.461	10.1749	9.99102	9.77951	10.1304	9.91345
mmu-miR-429	9.4135	8.64903	10.0125	9.65126	9.77052	9.49691	8.96629	9.86419	9.91965	11.5023	9.19635	9.74294	9.40063	9.08048
mmu-miR-431	11.7065	11.5218	10.5886	10.7238	10.5181	10.46	5.32828	11.7258	11.5611	10.9432	10.5987	10.4029	10.1635	5.93958
mmu-miR-431*	7.20888	6.13827	5.48808	5.52725	5.50499	6.09865	4.26127	6.35755	6.36684	5.69881	5.63364	5.55075	6.01976	5.224
mmu-miR-433	10.2876	9.91504	10.0939	9.10097	8.929	8.57943	7.11037	10.6027	10.0396	9.62925	9.35237	9.00527	8.7711	7.47066
mmu-miR-433*	11.6429	11.602	11.2142	11.3095	11.0261	11.0338	7.74938	11.7611	11.8347	11.6059	11.107	10.7047	10.6044	7.15355
mmu-miR-434-3p	13.6206	13.621	13.7326	13.6618	13.6074	13.5648	11.4869	13.7912	13.7882	13.6975	13.6023	13.5811	13.5554	11.691
mmu-miR-434-5p	13.5348	13.5263	13.4556	13.5243	13.4447	13.5084	10.1702	13.6731	13.6767	13.6638	13.5187	13.5441	13.5362	10.5559
mmu-miR-448	5.64216	5.79279	5.45557	5.81038	6.15809	5.91956	5.09493	5.61471	5.50873	5.58319	7.12564	5.64024	5.82991	5.73809
mmu-miR-449a	9.3218	9.24897	9.97425	10.1825	9.8272	10.4435	9.36889	8.97154	9.79852	13.2336	9.81	9.7328	10.4552	9.12767
mmu-miR-449b	8.59224	7.76446	8.14406	7.34977	7.12321	6.74859	5.91113	6.62936	6.5929	7.41735	6.98467	8.18921	7.58408	8.18673
mmu-miR-449c	6.49091	6.34762	5.92795	6.46136	6.43316	6.51616	5.52909	6.24793	6.23897	6.42528	6.24121	6.35535	6.4575	5.68299
mmu-miR-450a-3p	13.1811	12.0836	10.9635	11.1781	11.0268	9.92114	8.47645	11.0279	11.365	11.0566	11.397	11.6991	10.6247	10.8419
mmu-miR-450a-5p	14.7187	14.6191	14.5744	14.5796	14.5928	14.5796	13.0203	14.7379	14.7098	14.593	14.6033	14.6141	14.5322	13.1327
mmu-miR-450b-3p	14.117	13.9981	13.9751	13.8833	13.8924	13.7417	11.2762	14.1401	14.0426	13.9353	13.899	13.9287	13.764	11.4693
mmu-miR-450b-5p	13.2387	12.659	11.7788	12.2604	11.9774	11.5375	7.16165	13.0909	12.5535	12.2134	12.1204	12.1039	11.3359	7.66089
mmu-miR-451	15.2123	15.1155	15.1154	15.195	15.2138	15.2921	15.2121	15.2138	15.214	15.1457	15.1489	15.2568	15.3068	15.3429
mmu-miR-452	10.4439	10.3359	10.3161	9.92053	9.97501	9.90016	7.68073	10.6644	10.7318	10.4838	9.96672	10.3364	9.73958	7.80977
mmu-miR-453	8.19938	8.14689	8.3214	8.07745	8.23559	7.96306	8.05081	8.33539	8.03633	7.9712	8.05337	8.82933	8.05464	8.21614
mmu-miR-455	13.7467	13.7216	13.8919	13.8185	13.8458	13.8842	13.5805	13.8459	13.827	13.8535	13.8235	13.8909	13.8833	13.7155
mmu-miR-455*	12.5727	12.4692	10.6256	12.3129	12.4733	12.5559	8.76877	12.224	12.466	12.1519	12.4369	12.1792	12.1108	8.78586
mmu-miR-463	7.34821	7.59573	7.47478	7.55549	7.47907	7.41387	7.06799	7.44294	7.3086	7.38319	7.4483	7.44191	7.49091	7.14338
mmu-miR-463*	3.80128	5.3015	5.12443	4.25684	4.42033	4.61644	5.88695	4	6.29516	3.57788	3.11222	3.30378	4.51616	3.84549
mmu-miR-464	5.61298	5.47371	4.99468	5.39635	5.37197	5.60079	4.76429	5.61471	5.3409	5.42429	5.23447	5.51964	5.97458	5.40514
mmu-miR-465a-3p,mmu-miR-465b-3p,mmu-miR-465c-3p,mmu-miR-465a-3p,mmu-miR-465b-3p,mmu-miR-465c-3p,mmu-miR-465a-3p,mmu-miR-465b-3p,mmu-miR-465c-3p	7.56179	7.65419	8.14406	7.9076	7.89731	8.60559	9.89509	8.09803	8.13201	8.13412	8.33381	7.98228	8.33039	9.55531
mmu-miR-465a-5p	6.16875	6.09672	5.92795	6.7829	6.38218	6.23897	6.17346	6.14975	5.96646	6.08621	5.84918	6.44087	6.52172	6.17742
mmu-miR-465b-5p	5.08497	5.79279	6.10606	5.36169	5.44001	5.15094	6.3781	5.16993	5.98935	5.67076	6.42033	4.8009	5.35341	5.9629
mmu-miR-465c-5p	10.5905	10.6352	10.8113	10.691	10.6869	10.6497	11.1041	10.6294	10.6225	10.5821	10.6561	10.6608	10.6527	10.9868
mmu-miR-466a-3p,mmu-miR-466b-3p,mmu-miR-466c-3p,mmu-miR-466e-3p,mmu-miR-466a-3p,mmu-miR-466b-3p,mmu-miR-466c-3p,mmu-miR-466e-3p,mmu-miR-466b-3-3p,mmu-miR-466a-3p,mmu-miR-466b-3p,mmu-miR-466c-3p,mmu-miR-466e-3p,mmu-miR-466a-3p,mmu-miR-466b-3p,mmu-miR-466c-3p,mmu-miR-466e-3p	13.0868	12.9113	12.9408	12.6409	12.4554	12.6374	11.7835	13.2126	12.9158	12.9505	12.4701	12.3199	12.6239	11.9085
mmu-miR-466a-5p	12.145	11.9731	11.9121	11.713	11.7268	11.3786	10.8043	11.7048	11.6337	11.6179	11.6265	11.5636	11.4998	10.9904
mmu-miR-466b-5p	8.56583	7.95092	8.36143	8.10391	7.97964	8.42848	7.54053	8.71768	8.81548	8.17962	7.9463	7.40833	7.78713	6.89936
mmu-miR-466c-5p	11.9505	11.5164	11.3755	11.0994	10.9868	10.8005	10.4698	11.6179	11.3985	11.4215	11.0571	10.4407	10.5669	10.4034
mmu-miR-466d-3p	12.9874	12.4282	12.5481	12.1354	12.0187	12.1356	11.8171	12.8057	12.5325	12.4886	12.213	11.9218	12.033	11.5437
mmu-miR-466d-5p	7.91254	7.57318	7.7474	6.57164	7.7102	6.43512	5.21632	7.18982	7.2339	7.36581	7.62678	6.53722	6.37299	6.39874
mmu-miR-466e-5p	10.4325	10.0734	9.50756	9.73829	9.79346	9.63577	7.97829	10.1561	10.204	9.80887	9.77585	9.27117	9.15705	8.2402
mmu-miR-466f	11.9851	11.5394	11.3547	11.1874	11.1864	10.9524	10.5861	11.8218	11.5777	11.4913	11.2153	11.1369	11.1598	10.6151
mmu-miR-466f-3p	13.2706	13.5729	13.5889	13.3316	13.4501	13.3266	13.3901	13.3231	13.4351	13.372	13.3564	13.11	13.2945	13.4516
mmu-miR-466f-5p	8.78771	8.59409	8.83252	8.52794	8.74622	8.43683	8.66596	8.86419	8.87814	8.71747	8.71303	8.51126	8.5656	8.73598
mmu-miR-466g	11.555	11.3594	11.6202	11.0252	10.8761	11.1056	11.3488	11.8033	11.5238	11.2597	10.9074	10.8795	10.8833	10.718
mmu-miR-466h	11.3998	11.2535	11.4424	11.0001	10.6912	10.6623	10.901	11.5565	11.2249	11.3393	10.8854	10.7116	10.9113	10.7743
mmu-miR-466i	12.4772	13.0792	13.0211	12.6342	12.8371	12.531	12.8572	12.2021	12.8083	12.7713	12.8689	12.2819	12.4729	12.6837
mmu-miR-466j	6.42528	6.60641	7.00991	6.64555	6.60602	7.12443	6.83512	6.76818	6.54735	6.86964	6.7367	6.5216	6.8314	6.99294
mmu-miR-466k	9.11879	8.50557	8.55029	7.58585	7.72391	8.03083	7.42775	9.18488	8.57943	8.11863	7.40639	7.76072	7.77401	6.67772
mmu-miR-466l	8.40914	8.74294	8.11313	8.17551	8.10545	7.73152	7.32352	8.60363	8.38599	8.25239	7.95796	8.13378	7.7674	7.27961
mmu-miR-467a	12.8069	12.787	12.6693	12.5394	12.521	12.5926	11.0816	13.1322	12.8503	12.8861	12.506	12.6902	12.6115	11.1321
mmu-miR-467a*,mmu-miR-467d*,mmu-miR-467a*,mmu-miR-467d*	13.0423	12.7156	12.9016	12.545	12.3574	12.3838	11.6367	13.2085	12.8483	12.7659	12.4772	12.1764	12.3685	11.312
mmu-miR-467b	8.13412	8.25474	7.54598	7.69431	7.7102	7.75174	6.25127	8.55842	8.06893	7.88838	7.95796	7.60641	7.84475	6.64926
mmu-miR-467b*	5.52172	6.87575	6.92935	5.13412	5.18633	6.14015	3.92377	6.10852	7.61124	6.24681	5.87399	6.76653	5.55097	6.11634
mmu-miR-467c	11.0552	10.905	11.2155	10.9353	10.7768	10.9422	9.29043	11.643	10.7981	11.0119	10.6226	10.7919	10.7523	8.84353
mmu-miR-467d	8.69328	8.08978	7.52264	8.43512	8.08434	8.23615	5.43217	8.54689	8.59443	8.53505	8.50639	7.69262	8.46712	5.89178
mmu-miR-467e	13.0743	12.8012	12.9416	12.8182	12.7845	12.7935	11.1587	13.1735	13.0356	12.9714	12.7665	12.7104	12.6391	11.2868
mmu-miR-467e*	10.1395	9.49273	9.33065	9.20486	9.44172	9.19852	7.87146	9.66	9.08356	9.49773	9.08653	9.19691	9.2213	7.74399
mmu-miR-467f	11.5112	12.593	12.5767	12.6152	12.3932	12.1588	12.5111	11.7561	12.5449	12.4262	12.4857	11.8237	12.2067	12.3916
mmu-miR-467g	4.1652	5.18735	5.42231	4.17933	4.60951	4.55639	5.25461	5.35755	4.21174	4.80432	3.96782	3.89482	4.85211	4.19967
mmu-miR-467h	11.6746	11.3904	11.5588	11.2283	11.1808	10.9611	10.1664	11.6366	11.1777	11.4722	11.1847	11.3049	11.0354	10.4822
mmu-miR-468	5.08497	5.22641	4.69389	5.17463	5.10483	5.47669	4.47096	5	4.88408	5.61298	4.93768	5.03892	5.24346	5.0607
mmu-miR-469	6.96511	7.01611	7.15868	6.75646	7.32564	6.46808	7.69472	7.21917	7.02823	6.90618	6.76351	6.26444	7.02106	6.66356
mmu-miR-470	6.35652	6.85097	6.50593	6.79594	5.98668	6.41835	7.46088	6.93074	6.85212	6.90618	6.20256	6.04166	6.58319	7.4543
mmu-miR-470*	8.30351	7.79076	7.32086	7.93143	7.89731	7.98601	7.37658	8.22882	7.64767	7.71384	7.90477	7.64295	7.92411	7.08082
mmu-miR-471	5.67076	6.57648	5.69717	5.8609	5.76585	6.27667	6.21289	5.78136	5.60079	5.61298	5.48049	5.61102	5.97458	5.43879
mmu-miR-471:9.1	8.4876	7.92741	8.10791	8.30888	7.49515	6.70776	4.01583	9.60918	8.53344	9.16224	8.02595	5.85487	5.85505	6.62022
mmu-miR-483	14.3634	14.0827	14.0082	13.6944	13.6032	13.2221	9.86601	14.3298	14.134	13.8792	13.7613	13.6065	13.0793	9.84451
mmu-miR-483*	14.0956	13.8812	13.8296	13.3894	13.3399	12.779	10.4327	14.1176	13.8879	13.7289	13.4928	13.4682	12.9582	10.4402
mmu-miR-484	13.4745	13.3879	13.3625	13.3068	13.2728	13.2676	13.0523	13.4781	13.3697	13.2497	13.1945	13.2745	13.2438	13.1535
mmu-miR-485	10.1673	9.77056	10.6446	9.89044	9.57253	9.6009	9.2196	10.4696	10.2802	10.2299	10.2416	9.65977	9.7828	8.84667
mmu-miR-485*	10.0347	9.73883	10.0646	9.74671	9.56112	9.45024	8.01222	10.5527	10.1806	9.80726	9.31435	9.37259	9.14945	8.32811
mmu-miR-486	13.6204	13.6546	13.8912	13.8261	13.894	13.996	14.7029	13.7548	13.7836	13.7048	13.7894	13.8542	13.9716	14.7071
mmu-miR-487b	13.0182	12.8998	12.7549	12.4541	12.3153	12.1455	8.38878	13.221	12.9763	12.8247	12.4794	12.476	12.0108	8.59759
mmu-miR-488	5.75332	5.37287	4.94871	6.75646	6.49844	6.81416	6.42922	5.42626	5.26789	5.24569	4.984	5.95128	6.90548	5.86728
mmu-miR-488*	7.7207	7.68956	7.71343	7.78213	7.81642	7.59641	7.1311	8	7.54326	7.87	7.63406	7.81938	7.70654	7.36085
mmu-miR-489	11.9904	11.67	11.3928	11.3282	11.1882	11.0818	10.6849	12.1424	11.6423	11.4823	11.3064	11.2377	11.1318	10.8284
mmu-miR-490	11.0049	11.1608	10.7829	10.7757	10.7561	10.8404	10.3577	10.6357	10.9582	10.6402	10.8095	10.4807	10.5254	10.8181
mmu-miR-491	10.7389	10.575	10.1018	10.5775	10.3809	10.5618	10.4514	10.5575	10.6614	10.2842	10.7462	10.0632	10.5951	10.5386
mmu-miR-493	9.60166	9.71671	9.32391	9.40326	9.25364	9.42737	8.8429	9.93074	9.41475	9.47966	9.4831	9.53892	9.53699	9.36714
mmu-miR-494	13.2942	13.1302	12.8478	13.079	13.0304	12.9809	11.5378	13.3872	13.3878	13.2238	12.9874	13.0459	12.8443	11.7023
mmu-miR-495	12.9931	12.5792	12.2644	12.0839	12.1597	11.9295	8.87091	13.232	12.7951	12.2828	12.1682	11.974	11.746	8.96109
mmu-miR-496	11.1273	11.2164	11.2365	11.2633	11.1101	11.1316	6.23221	11.0908	11.3047	11.1247	10.831	10.9299	10.9843	6.34651
mmu-miR-497	11.9919	11.9227	11.6644	12.6867	12.7591	13.1651	12.3146	11.0914	11.8132	11.8845	12.3709	12.2624	13.0096	12.4208
mmu-miR-499	14.8963	14.8518	14.8706	14.8578	14.8686	14.8934	14.7259	14.9287	14.9132	14.8782	14.9175	14.9066	14.917	14.8161
mmu-miR-500	12.8041	12.9554	12.8144	12.6979	12.6313	12.5109	11.8274	12.8309	12.7567	12.5577	12.594	12.5026	12.4553	12.0079
mmu-miR-501-3p	11.7911	11.9753	11.9693	11.3095	11.1218	10.6362	9.32458	11.9979	11.6924	11.5391	11.3358	11.302	10.8718	9.53795
mmu-miR-501-5p	13.5261	13.4003	12.9112	12.9832	12.9088	12.6367	9.89509	13.4025	13.3426	13.0573	13.0108	12.8845	12.4739	9.99912
mmu-miR-503	14.7081	14.2601	13.8796	13.9793	13.9248	13.7735	11.9385	14.412	14.2601	14.0244	14.0018	13.9799	13.7564	11.9991
mmu-miR-503*	14.1624	14.0366	14.0993	13.9181	13.8552	13.6542	12.4308	14.1307	14.0596	13.8512	13.741	13.8081	13.5824	12.4256
mmu-miR-504	14.1311	14.0034	13.9328	13.8237	13.8272	13.7195	13.5709	13.9966	13.9972	13.9073	13.9538	13.9889	13.8016	13.6704
mmu-miR-505	9.35742	9.50866	9.22372	9.14241	8.61254	9.26099	7.86528	9.66	9.30499	9.2166	9.24709	9.55435	8.49538	7.89709
mmu-miR-509-3p	10.7911	10.3766	10.7498	10.7195	9.46028	8.5907	5.73272	12.7669	11.8192	12.6232	11.7063	7.00983	7.09679	5.50383
mmu-miR-509-5p	5.99867	6.77396	5.80432	6.17228	6.17815	6.87688	6.23221	6.06609	5.91956	5.90548	5.94596	6.1267	6.95283	6.49785
mmu-miR-511	8.77129	9.03463	9.40702	9.38827	9.66962	9.57276	9.40552	8.81698	9.21317	9.43033	9.48109	9.24526	9.66513	9.83506
mmu-miR-532-3p	13.7512	13.7484	13.77	13.6234	13.5783	13.4994	12.9753	13.8565	13.832	13.77	13.6825	13.7005	13.5545	13.0885
mmu-miR-532-5p	13.7945	13.6435	13.4534	13.4508	13.4491	13.3026	11.5836	13.7821	13.6501	13.5322	13.5171	13.4726	13.2529	11.677
mmu-miR-539	12.7713	12.6251	12.7104	12.3664	11.9895	12.0264	9.36671	13.0105	12.8885	12.6715	12.2922	12.2158	11.7431	9.59129
mmu-miR-540-3p	11.6689	11.6227	11.6812	11.2301	11.1199	11.1926	9.31101	12.0203	11.702	11.5038	11.3601	10.9614	10.7236	9.51644
mmu-miR-540-5p	6.12807	4.97441	6.20716	6.28758	5.76585	6.56269	4.53459	6.6865	6.29516	6.97661	5.94596	5.45533	6.58319	6.31061
mmu-miR-541	12.7702	12.8546	13.1328	12.7877	12.6692	12.657	11.6992	13.1504	13.0968	12.9697	12.7152	12.6847	12.6289	11.7135
mmu-miR-542-3p	14.6565	14.5277	14.3792	14.4257	14.3669	14.1642	11.0169	14.6072	14.6199	14.4542	14.3759	14.3412	14.1011	11.1029
mmu-miR-542-5p	10.6348	10.6869	10.4531	10.1165	10.2673	10.1274	8.10945	10.6083	10.3157	10.2323	10.172	10.1445	9.92908	8.09474
mmu-miR-543	10.2008	9.69425	9.86864	9.40539	8.92604	8.75331	6.52633	10.9069	9.81623	9.35742	9.53459	8.67198	8.69308	7.49486
mmu-miR-544	10.2644	9.78372	8.36143	8.98902	9.02628	8.72291	5.59026	10.4126	9.92114	9.66701	9.35678	8.95383	8.55797	5.14466
mmu-miR-546	8.43855	8.10034	8.83252	7.51663	7.77091	7.61124	8.56291	7.85175	8.13201	8.47954	7.55188	7.80655	7.69962	7.99081
mmu-miR-547	8.90671	9.35191	10.0041	9.78155	10.1025	10.1248	11.4539	9.46761	9.3499	9.66523	9.97247	10.1291	10.4675	11.7255
mmu-miR-551b	8.52725	7.68256	7.78713	8.21003	7.90937	8.54121	7.68073	7.83289	8.04182	7.87615	7.64131	7.9359	8.3961	7.92704
mmu-miR-551b:9.1	9.95702	7.97406	7.47478	8.60406	8.68444	8.86273	7.11037	8.37069	8.72972	7.76116	8.26513	7.67154	8.75449	6.52943
mmu-miR-568	6.35652	6.31175	6.20716	6.30593	6.15809	6.57787	5.70533	6.2854	6.36684	6.32087	6.03666	6.04166	6.24569	5.93958
mmu-miR-574-3p	13.4291	13.4685	13.5876	13.449	13.5024	13.5375	13.5833	13.4694	13.5132	13.4681	13.4225	13.3848	13.6008	13.6476
mmu-miR-574-5p	12.031	12.3391	12.7626	11.9189	12.2463	11.9631	12.8611	12.0355	12.2475	11.9274	12.1458	11.6675	11.6878	12.5342
mmu-miR-582-3p	11.556	11.3861	10.5754	11.4743	11.5615	11.2363	10.49	11.043	11.4081	11.0292	11.5923	11.0518	11.3415	10.6921
mmu-miR-582-5p	12.9465	13.0827	12.922	13.1591	13.237	13.212	12.4378	12.841	13.0978	12.9352	13.0932	13.1326	13.278	12.5676
mmu-miR-590-3p	5.04182	4.61102	3.30486	4.46713	5.44001	4.83438	3.03148	4.58496	4.72952	4.38827	3.5419	4.31288	4.57787	3.84549
mmu-miR-590-5p	6.06482	6.29347	6.3903	6.34194	6.11711	6.21974	6.32511	6.71425	6.38421	6.50686	6.50219	6.24555	6.4575	6.83763
mmu-miR-592	11.7698	11.7601	11.9847	11.8941	11.9503	12.0132	11.853	11.9694	11.8882	11.8723	11.8454	11.9812	12.022	11.9489
mmu-miR-598	12.1852	11.786	12.032	11.4163	11.4348	11.3256	11.0342	12.2485	11.8064	11.6474	11.4776	11.298	11.0821	11.157
mmu-miR-615-3p	11.5679	11.5548	11.617	11.707	11.6264	11.5534	11.1992	11.6362	11.6749	11.5546	11.5857	11.6003	11.5655	11.2879
mmu-miR-615-5p	8.75469	8.50159	8.55797	8.51222	8.57142	8.65653	6.94458	8.57743	8.52563	8.54667	8.56471	8.52699	8.62528	7.67507
mmu-miR-652	13.8973	13.8843	13.8799	13.6978	13.6936	13.5874	13.3062	13.9716	13.9056	13.8128	13.7084	13.7752	13.6217	13.2985
mmu-miR-653	10.2526	9.61735	9.09245	8.42256	8.35496	7.91007	3.60603	9.47371	9.3631	9.15214	8.30673	8.49935	7.00991	4.82655
mmu-miR-654-3p	11.5646	10.7553	10.3285	10.441	10.4077	10.0668	10.0031	10.3487	10.1183	10.4387	10.1919	10.364	10.0846	9.83979
mmu-miR-654-5p	8.33065	8.50159	8.42157	8.48026	8.37683	7.88587	7.56359	8.54689	8.43683	8.40489	8.50639	8.37884	8.06545	7.93295
mmu-miR-665	11.2668	10.7719	10.0291	9.95727	9.65179	9.24205	6.51059	11.062	10.8891	10.1773	9.8512	9.37694	8.64703	7.22279
mmu-miR-666-3p	9.57543	8.3284	7.53046	6.67409	7.41288	7.55097	6.17346	8.09803	8.0253	7.53092	7.31874	7.42522	7.70654	6.81218
mmu-miR-666-5p	7.8134	9.36509	9.70543	8.69738	9.20068	8.81867	8.97492	9.29462	9.26568	9.32405	7.91676	8.67198	8.57698	8.61241
mmu-miR-667	11.8478	11.8196	11.8914	11.3604	10.8606	11.0984	10.0636	12.1684	11.7865	11.6031	11.14	11.1032	10.8081	9.90143
mmu-miR-668	11.9812	12.2534	12.4458	11.9524	12.1207	12.1087	11.0756	12.1331	12.5347	12.4252	12.0484	11.924	11.9534	10.8598
mmu-miR-669a	10.5745	10.1286	10.5886	10.1776	10.1916	10.0987	10.5403	10.4757	10.2331	10.1084	9.99668	9.7243	9.87018	10.466
mmu-miR-669b	9.44489	9.02635	8.43414	8.82692	8.36812	8.77323	7.98969	8.73471	8.60188	8.52725	8.61341	8.33929	8.69308	8.00773
mmu-miR-669c	12.1783	12.1464	12.3387	11.9032	11.8155	11.8617	11.5561	12.3977	12.1847	12.1712	11.9635	11.4204	11.8237	11.613
mmu-miR-669d	12.8597	12.441	12.555	12.3672	12.367	12.2634	11.0029	12.909	12.4814	12.5326	12.1385	12.1848	11.9704	10.8683
mmu-miR-669e	10.6812	10.1143	10.5612	10.1825	9.9343	9.73052	8.83661	10.9278	10.5338	10.4408	9.36336	9.68102	9.37043	9.40806
mmu-miR-669f	14.0449	13.8127	13.6608	13.6934	13.6524	13.6858	12.6725	13.9844	13.8423	13.7492	13.6387	13.5633	13.6376	12.4639
mmu-miR-669g	3.80128	4.35315	-0.180495	5.93352	3.51245	4.21174	-2.50226	3.45943	3.64725	4.1652	1.86675	3.30378	3.98936	3.06609
mmu-miR-669h-3p	9.10051	9.07264	9.11343	8.34482	8.33723	8.21689	8.36272	9.42836	8.97019	8.83902	8.16816	8.18921	8.26154	8.4445
mmu-miR-669h-5p	6.68568	6.76072	7.20831	6.99002	5.71182	6.36684	6.00397	6.89482	5.96646	6.55369	6.24121	6.18735	6.35548	5.76487
mmu-miR-669i	6.96511	7.12347	7.22768	6.85944	6.17815	5.74226	4.26127	7.05528	6.05592	6.93004	6.57965	6.39017	6.06355	5.33539
mmu-miR-669j	6.02106	6.21796	6.12686	6.32405	6.85065	6.21974	5.56	6.10852	5.91956	6.39131	5.96918	6.16742	6.56807	7.19353
mmu-miR-669k	5.28323	5.3015	4.94871	5.28975	5.30055	5.71505	4.47096	5.49185	4.93213	5.72632	5.27229	4.99435	5.35341	5.26209
mmu-miR-670	12.2571	11.5452	10.8129	10.5178	10.2743	9.24205	7.17169	11.7507	11.2351	10.8579	10.731	9.81037	9.69328	7.00422
mmu-miR-671-3p	9.9512	9.86021	10.4018	10.0058	10.0243	10.2295	10.321	10.0512	10.0762	10.2899	10.1198	9.89614	10.3408	10.4495
mmu-miR-671-5p	6.79365	6.60641	6.62764	6.44489	6.39937	6.50031	6.36065	6.74147	6.51616	6.56896	6.7367	6.50581	6.75332	6.64926
mmu-miR-672	11.8065	12.1813	12.5653	12.1069	11.9172	11.8621	10.1295	12.4714	12.2287	12.2024	12.035	11.5235	11.7082	10.2696
mmu-miR-673-3p	8.13925	8.65262	8.4793	7.83995	7.87904	7.55864	4.40439	8.64746	7.82355	7.93629	7.86819	7.77396	6.69881	5.53528
mmu-miR-673-5p	12.1649	12.0439	12.0623	11.8654	11.9536	11.5404	11.0615	12.4916	12.2157	12.1062	11.789	11.4958	11.3066	10.8332
mmu-miR-674	13.9158	13.8255	13.8874	13.7545	13.7893	13.7927	13.9132	13.9465	13.8649	13.8016	13.8011	13.7847	13.815	14.025
mmu-miR-674*	13.5267	13.4088	13.5148	13.3681	13.3852	13.3723	13.2796	13.5398	13.4468	13.4222	13.3466	13.4073	13.357	13.3897
mmu-miR-675-3p	13.3157	12.928	12.3742	12.0755	11.6314	11.6757	7.73591	13.1129	12.8579	12.3734	12.0613	11.5517	11.2359	7.74399
mmu-miR-675-5p	11.5216	11.4016	10.7371	9.99311	10.4002	9.56325	7.93768	11.4671	11.3301	10.8185	10.2017	10.1872	9.86245	9.87863
mmu-miR-676	13.1123	13.2059	13.4518	13.2584	13.2453	13.2359	13.2417	13.2687	13.1938	13.2744	13.1962	13.2784	13.27	13.4044
mmu-miR-676*	9.85322	10.2567	10.3563	9.895	9.89847	9.93004	9.46184	10.3197	10.0438	10.2761	9.86054	9.95401	9.864	9.58754
mmu-miR-677	11.0861	10.4963	9.60341	9.89651	9.94605	10.1183	8.02888	10.0928	9.90769	9.78617	10.0507	10.0713	9.68804	8.3592
mmu-miR-678	7.35703	7.29864	6.94113	7.15094	7.26127	7.20486	6.6464	7.35755	7.2339	7.07619	7.14616	7.08614	7.15868	6.79928
mmu-miR-679	11.1966	11.2381	11.3712	11.1351	11.1295	10.9841	10.7625	11.5774	11.416	11.1935	10.8885	11.1401	11.0586	10.7552
mmu-miR-680	4.58142	6.05393	4.94871	5.5582	4.42033	4.97863	6.19331	4.45943	4.55639	5.61298	5.02888	5.55075	4.74858	6.23601
mmu-miR-681	6.22769	6.11764	6.73988	6.80887	6.78675	6.27667	6.39535	6.26679	5.9432	6.40839	5.92237	6.10591	6.47383	7.13314
mmu-miR-682	11.0182	10.5142	10.2395	9.6094	9.51059	10.158	9.37976	9.59805	9.92114	10.3619	11.4023	9.98851	10.6192	9.81117
mmu-miR-683	12.1633	12.5604	12.6454	12.2583	12.1358	12.3433	12.4234	12.4944	12.3299	12.2024	12.5262	11.5588	12.3766	12.5695
mmu-miR-684	6.3388	7.8792	8.26154	6.21175	6.71989	5.54007	8.2535	7.24793	6.33144	7.1991	5.92237	6.1267	6.35548	7.86031
mmu-miR-685	11.1312	11.2452	11.5868	11.2107	11.3478	11.4811	11.2016	11.1209	11.2653	11.3196	11.5815	11.3826	11.8161	11.8425
mmu-miR-686	6.79365	8.47345	9.57721	7.2585	7.65401	7.29029	8.61167	7.32193	8.21689	8.53893	5.44781	6.20701	7.04311	8.07882
mmu-miR-687	4.38827	5.33762	6.90548	4.70696	4.77673	4.72952	5.39837	4.64386	4.35962	4.38827	4.78906	3.79442	4.45169	4.82655
mmu-miR-688	5.8812	5.56796	3.44392	4.33039	3.51245	5.57075	2.37198	4.90689	1.81942	2.98936	0.719928	3.30378	4.16046	3.37504
mmu-miR-689	5.77982	5.37287	5.72471	5.04953	4.82842	6.54735	6.66073	5.08746	5.82093	5.92935	5.54371	4.74819	6.30163	5.86728
mmu-miR-690	14.5231	14.7432	14.9293	14.3525	14.6129	14.0478	14.5118	14.4669	14.743	14.7853	14.2188	14.1921	14.1327	14.6364
mmu-miR-691	7.62893	7.52699	7.49891	7.65905	7.39585	7.49609	7.35911	8.01681	8.01975	7.93039	7.91077	7.84471	7.80659	7.70304
mmu-miR-692	7.30324	7.81659	8.38751	7.05656	7.09182	7.07178	7.52495	7.34873	7.24345	7.70003	7.21575	6.91737	6.84401	7.5727
mmu-miR-693-3p	5.90548	5.94105	5.82991	6.17228	6.03148	6.07744	5.91113	6.22882	5.87109	5.95283	5.84918	5.97441	6.50593	6.49785
mmu-miR-693-5p	6.28431	6.48281	6.26458	6.55639	6.5609	6.51616	6.11221	6.30378	6.31342	6.32087	6.12199	6.24555	6.35548	6.69174
mmu-miR-694	9.49574	9.7012	9.98567	9.92647	10.0436	9.90468	9.75518	9.74987	9.69267	9.81529	9.8512	9.94233	9.99701	9.90896
mmu-miR-695	8.18953	7.23303	6.72632	6.61644	7.11282	6.05592	4.47096	6.12928	5.71505	7.03278	5.84918	5.97441	6.35548	5.0607
mmu-miR-696	8.04953	8.63459	8.89143	8.23897	8.28731	8.05815	9.32007	8.66888	8.70918	7.94802	8.54167	8.1743	7.8941	9.16334
mmu-miR-697	6.37402	6.60641	6.10606	7.16106	6.95898	6.36684	6.15333	6.56986	7.47191	7.01057	6.72311	6.97585	6.50593	6.83763
mmu-miR-698	6.30271	6.51471	5.72471	6.26899	6.13775	6.62248	4.26127	6.32193	6.11955	5.99867	6.01451	6.35535	6.22655	5.10329
mmu-miR-699	10.2911	10.6799	10.8	9.86127	9.98073	10.2003	9.29732	10.5137	10.3625	10.6447	9.97247	11.047	10.2584	9.9591
mmu-miR-700	11.8517	11.9339	11.8133	11.7695	11.7881	11.784	11.4708	11.9744	11.9135	11.7104	11.5554	11.7511	11.7086	11.5114
mmu-miR-701	12.4724	12.3643	12.2085	12.438	12.4248	12.4029	11.3697	11.9748	12.3727	12.3309	12.3847	12.4739	12.1876	11.4005
mmu-miR-702	10.1996	9.30706	9.82954	8.71808	8.46112	8.1875	9.13744	10.0539	8.53733	8.62914	9.20371	8.45892	7.9766	8.7121
mmu-miR-703	11.463	12.1294	12.7086	11.5609	11.5605	11.0427	10.1987	11.8178	12.0773	12.1643	11.4156	10.1483	10.9203	10.109
mmu-miR-704	8.42182	8.26415	8.00496	8.20025	7.57298	7.78482	5.98132	7.59991	7.6186	8.56963	8.05879	8.28482	7.60646	6.2738
mmu-miR-705	5.24569	6.17866	7.84475	4.65063	5.3367	5.63021	8.74543	5.78136	6.03407	6.72712	4.29624	5.16491	5.82991	7.86651
mmu-miR-706	13.9621	13.9882	14.1797	13.9282	13.9115	13.9839	14.1671	13.9899	14.0427	13.9345	13.9741	13.8866	14.0375	14.0768
mmu-miR-707	8.8794	9.01245	8.99402	9.03924	9.15586	8.7365	8.58186	9.08215	8.84715	8.95983	8.9734	9.33288	8.92149	8.74609
mmu-miR-708	14.6342	14.2604	14.1243	14.2745	14.2272	14.0502	13.6489	14.23	14.3644	14.1059	14.1621	14.7023	14.2415	14.1178
mmu-miR-708*	11.0444	10.3348	9.8578	10.3096	10.2051	9.6285	7.11037	10.5127	10.411	10.3997	10.2711	9.69153	10.0646	7.44605
mmu-miR-709	12.6101	12.655	13.1986	12.4448	12.3895	12.3706	13.2854	12.7434	12.6492	12.9956	13.1287	12.9172	12.9226	13.4615
mmu-miR-710	5.8812	5.91737	5.87976	5.93352	5.96375	6.16046	6.11221	5.83289	5.60079	5.85652	5.63364	5.85487	6.14735	6.00843
mmu-miR-711	5.58319	5.40727	4.90122	5.43021	5.3367	5.68732	5.13654	5.39232	5.15094	5.35548	5.23447	5.35315	5.51987	5.53528
mmu-miR-712	12.8794	12.889	13.0561	12.6025	12.613	12.7129	12.3335	12.9878	12.9592	12.6149	12.6895	13.0272	12.4637	12.5405
mmu-miR-712*	7.55414	7.59573	7.56896	7.73551	7.57298	7.55864	7.28704	7.82655	7.73829	7.59947	8.08027	7.64295	7.78713	7.38694
mmu-miR-713	7.49938	6.83842	7.06482	6.02498	7.72391	6.76194	5.32828	7.09803	6.50031	7.17932	6.68155	7.17866	6.97593	6.17742
mmu-miR-714	6.59904	7.32587	6.67076	6.37708	6.5761	6.67989	6.23221	7.09803	6.56269	6.42528	6.87832	6.26444	6.16756	5.9629
mmu-miR-715	8.09772	9.21295	9.05767	8.05049	8.64173	8.08496	8.85853	8.43045	8.4616	8.55436	8.25099	8.20396	7.85725	8.83091
mmu-miR-717	5.20716	5.22641	5.82991	5.13412	5.26348	5.3409	4.3346	5.04439	4.7829	5.04182	4.62335	4.99435	5.1652	5.18488
mmu-miR-718	6.76741	6.65015	6.61298	7.08871	6.59114	6.66575	6.96782	6.65821	6.54735	6.56896	6.42033	7.04303	6.75332	6.39874
mmu-miR-719	10.1686	9.91952	9.98567	9.84254	9.76224	9.49291	9.65495	9.89178	10.0342	9.75145	10.0398	10.3738	9.97425	9.91793
mmu-miR-720	14.4163	14.345	14.1439	14.2474	14.2315	14.2276	14.1066	14.1483	14.3344	14.2119	14.3544	14.3265	14.2391	14.0448
mmu-miR-721	6.74067	6.74735	7.48286	7.05656	6.64979	7.08246	7.54826	6.83289	6.80128	6.6285	7.12564	6.76653	7.05401	7.58026
mmu-miR-741	4.90406	5.26444	5.64046	5.09244	4.82842	5.30485	7.02433	4.70044	4.72952	5.77982	4.84032	5.35315	4.99468	6.03067
mmu-miR-742	6.20831	6.21796	6.55278	6.23108	6.38218	7.15512	6.32511	6.12928	6.57787	6.06482	6.01451	6.18735	6.44099	6.87498
mmu-miR-742*	9.08996	8.22611	8.07083	7.50079	8.22599	8.46568	7.0132	8.01123	7.89196	7.98266	8.40364	7.55363	6.37299	7.40408
mmu-miR-743a	5.16757	5.40727	5.48808	5.32617	5.30055	6.07744	6.41238	5.20945	4.83438	5.4575	4.56359	4.90087	5.77827	6.25503
mmu-miR-743b-3p	5.64216	5.84392	5.64046	6.28758	6.36478	6.03407	5.73272	6.08746	5.50873	5.80584	5.30914	5.28077	5.55097	6.34651
mmu-miR-743b-5p	4.08246	3.85175	2.97863	4.17933	4.42033	4.42824	2.62679	3.58496	3.39635	3.6939	3.2701	3.6865	4.23896	3.74147
mmu-miR-744	13.2308	12.9811	12.835	12.5387	12.5089	12.319	12.3721	13.2965	12.9216	12.7599	12.6726	12.7789	12.272	12.4082
mmu-miR-744*	11.5531	11.2122	10.7388	11.2083	11.2315	11.3501	10.2821	11.4372	11.371	10.9225	11.3229	11.0847	11.1516	10.0906
mmu-miR-758	8.22853	8.05223	7.7474	7.96069	7.7375	7.61124	7.49327	8.06609	7.88587	7.86382	8.04793	7.68562	7.62119	7.3072
mmu-miR-759	9.37491	6.59152	6.69881	7.68733	6.27448	6.93698	6.52633	7.16993	7.17522	7.04375	7.46473	7.07548	7.35651	6.38154
mmu-miR-760	8.55819	8.16711	8.17434	7.33197	7.36992	7.49609	8.02888	8.54689	8.05815	8.0386	7.66283	7.52258	7.73391	7.75071
mmu-miR-760:9.1	7.62893	7.97979	6.1875	5.46328	6.99336	6.5929	6.04825	6.12928	6.57787	7.02172	6.29732	7.47472	6.42429	6.13699
mmu-miR-761	9.8454	9.16852	9.20673	9.33342	9.27242	9.34769	9.44124	9.66	9.39345	9.65453	9.58242	9.35508	9.55436	9.82396
mmu-miR-762	9.78617	9.87872	10.0083	9.92499	9.79995	9.90016	10.0017	9.81218	9.9651	9.85633	9.90033	9.91569	9.7828	9.94453
mmu-miR-763	7.78097	8.43228	8.20399	8.03957	8.78598	8.12685	7.41089	7.99435	8.59443	8.69676	8.99618	8.01611	7.97087	7.6101
mmu-miR-764-3p	7.54644	4.97441	4.45169	6.54098	5.56717	5.47669	4.65401	5.35755	5.02367	5.48997	5.84918	4.99435	5.61124	4.97154
mmu-miR-764-5p	9.08199	7.65419	8.48334	8.39282	7.64683	8.30163	7.04632	7.93664	8.65653	8.02758	8.4743	8.94215	8.05464	7.80977
mmu-miR-770-3p	8.62549	7.85448	7.41686	6.96714	6.64979	7.45557	7.35029	7.2854	6.43512	7.10791	7.65569	6.64205	7.31181	5.84235
mmu-miR-770-5p	12.4239	12.7161	12.2237	12.3808	12.3892	12.4397	11.8804	12.365	12.4087	12.334	12.3914	12.4226	12.3657	11.5188
mmu-miR-7a	13.2851	13.1747	13.4114	13.0659	13.1374	13.1862	13.7819	13.5099	13.2686	13.2023	13.0632	13.1256	13.1111	13.8894
mmu-miR-7a*	13.9634	13.6032	13.4226	13.4393	13.2971	13.0457	13.1389	13.1588	13.5808	13.2332	13.2339	14.2706	13.6255	13.5308
mmu-miR-7b	9.8328	9.57448	9.87172	9.51396	9.6446	9.81783	11.2331	9.7039	9.56325	9.54098	9.23277	9.50556	9.28282	11.1443
mmu-miR-801:9.1	11.9957	11.9846	11.5741	10.4368	10.7485	10.0533	8.80147	11.9672	11.6423	11.7461	10.8358	10.3629	10.09	9.12509
mmu-miR-802	6.42528	6.57648	5.28105	6.72952	5.89268	6.03407	5.05209	5.61471	5.65905	6.16875	5.99202	5.82972	6.10606	5.62571
mmu-miR-804	6.02106	5.86882	5.61124	5.93352	5.89268	5.91956	5.36375	5.90689	5.76896	5.69881	5.69061	6.6987	5.92795	5.65464
mmu-miR-805	14.2746	14.3655	14.2754	14.2829	14.2306	14.1429	14.5915	14.1206	14.3524	14.0583	14.3064	14.1416	14.156	14.6179
mmu-miR-871	7.51523	8.04679	7.95932	7.78213	7.91535	8.0253	9.08793	7.98868	7.78482	7.65779	7.66993	7.68562	8.12867	8.93185
mmu-miR-872	11.0105	11.1398	11.1673	10.8681	10.7401	10.3032	10.3028	10.8098	10.6078	10.6864	10.5828	10.9836	10.7639	10.5881
mmu-miR-872*	13.9393	13.7661	13.84	13.705	13.7642	13.7492	13.002	13.8966	13.816	13.7868	13.8104	13.8576	13.8046	13.6593
mmu-miR-873	10.2118	10.2473	10.2702	10.1256	10.1143	9.91816	10.2158	9.98014	10.0708	10.0566	10.1015	9.98851	10.0041	9.96199
mmu-miR-874	10.5439	10.9826	10.8336	10.9477	10.7644	10.7892	9.97036	10.4949	10.9088	10.7515	10.6941	11.0237	10.9143	9.95329
mmu-miR-875-3p	9.69686	8.9438	8.73769	8.27201	8.77943	8.43266	8.56291	8.89178	8.71949	8.31715	8.44562	8.52307	8.4383	8.63072
mmu-miR-875-5p	4.1652	4.97441	2.5564	3.91816	3.84918	4.72952	0.234501	5.45943	4.28758	3.90122	5.87399	4.63662	4.07745	3.62936
mmu-miR-876-3p	4.95146	4.77808	4.94871	4.76116	4.66743	5.15094	4.40439	4.58496	4.67409	5.08497	3.96782	4.5157	4.80128	4.82655
mmu-miR-876-5p	6.69962	7.25208	6.3903	6.50966	6.17815	6.14015	4.76429	7.56224	6.21974	7.36581	5.89838	6.1267	5.80432	5.91588
mmu-miR-877	11.5013	11.4494	11.3912	10.8557	10.6825	10.4528	11.0776	11.9005	11.4871	11.0478	10.7386	10.4947	10.2442	11.0764
mmu-miR-877*	12.5503	12.6476	12.5929	12.0151	11.9349	11.6337	11.6645	12.6952	12.4822	12.102	12.0219	11.5975	11.6969	11.9427
mmu-miR-878-3p	7.1991	7.48734	7.72712	7.45218	7.31662	7.5277	8.14556	7.30378	7.00595	7.17932	6.98467	7.11764	7.70654	7.79685
mmu-miR-878-5p	12.0223	11.3	11.8761	10.6431	10.9559	10.5299	9.70075	12.2146	11.8512	11.7275	10.8231	10.9225	10.5439	9.95183
mmu-miR-879	6.67159	6.11764	5.72471	6.00265	5.98668	6.14015	5.86236	6.24793	5.91956	5.90548	5.96918	5.95128	6.04182	6.13699
mmu-miR-879*	5.99867	5.71253	4.99468	5.09244	6.00925	5.3409	4.47096	5.24793	6.83957	6.12807	6.05847	4.63662	5.03924	4.54689
mmu-miR-880	8.32616	8.43228	8.14915	8.34482	7.64683	6.98333	5.21632	9.46761	8.59443	8.72431	7.7592	8.18921	6.76663	6.56033
mmu-miR-881	6.71344	7.96831	6.59816	7.14075	6.62076	6.93698	6.25127	6.80735	6.87688	6.8941	7.91077	7.56129	7.04311	7.70304
mmu-miR-881*	5.85652	6.00983	5.85505	6.23108	6.07493	6.20025	6.21289	6.30378	5.98935	5.99867	6.22201	6.16742	6.28322	6.46557
mmu-miR-882	6.32087	6.00983	5.69717	5.8609	5.84327	5.89553	4.91535	6.20945	5.9432	5.95283	5.77207	5.87958	5.85505	5.37069
mmu-miR-883a-3p	7.1991	7.3614	8.28022	6.41139	6.87543	7.40539	8.65168	7.22882	7.14496	7.41735	6.75017	6.53722	6.37299	7.51865
mmu-miR-883a-5p	5.42429	5.3015	4.85211	5.32617	5.14616	5.3409	4.26127	5.2854	4.83438	5.04182	4.78906	4.94837	5.80432	4.97154
mmu-miR-883b-3p	6.83215	6.57648	6.3903	6.61644	6.53001	6.56269	6.19331	6.50779	6.50031	6.42528	6.53367	6.84392	6.50593	6.4818
mmu-miR-883b-5p	6.98802	7.08148	7.14855	7.28649	7.23278	7.32669	7.06799	7.22882	7.11405	7.13895	7.23503	7.3208	7.36529	7.22279
mmu-miR-9	12.224	12.4713	12.6341	12.5004	12.6892	12.754	13.4872	12.5018	12.7244	12.7459	12.2722	12.5083	12.8613	13.4873
mmu-miR-9*	10.7829	10.9259	10.9858	10.9944	10.9501	11.3098	10.3334	10.9233	11.0911	11.1554	10.7571	11.1673	11.445	10.6921
mmu-miR-92a	13.9185	13.685	13.7368	13.5624	13.573	13.5219	13.809	13.8484	13.6756	13.6025	13.582	13.597	13.4892	13.7164
mmu-miR-92a*	9.0415	9.4082	9.67222	8.97762	9.21046	8.35988	9.14766	9.04712	9.38269	9.66345	8.83494	8.56177	8.49138	9.30919
mmu-miR-92b	10.0579	10.2136	10.5352	9.81557	9.80641	9.73391	10.3882	10.1972	10.0533	11.6059	10.1657	9.91569	9.78771	10.3269
mmu-miR-93	14.5987	14.398	14.2223	14.432	14.3521	14.2941	13.6782	14.4915	14.4315	14.3071	14.2942	14.3033	14.1997	13.7946
mmu-miR-93*	12.1808	12.0926	11.9196	11.9997	12.0215	11.9176	10.9382	12.2503	12.1853	11.8162	12.035	11.7414	11.604	10.8814
mmu-miR-96	8.9037	8.98139	9.15705	9.15512	9.0564	8.94406	8.8047	9.13186	9.10991	9.26665	9.14121	9.13667	9.0898	9.02063
mmu-miR-98	14.3092	14.2011	14.3089	14.1336	14.1265	14.0863	14.2956	14.2836	14.215	14.1302	14.1028	14.1427	14.0927	14.34
mmu-miR-99a	13.8378	13.8626	13.8672	14.0132	14.0278	14.0216	13.5601	13.8715	13.9562	13.8778	13.9354	13.968	14.025	13.7126
mmu-miR-99b	14.2102	14.1199	14.2881	14.1829	14.1602	14.0891	13.758	14.2633	14.224	14.1303	14.0955	14.1291	14.102	13.885
mmu-miR-99b*	10.186	10.0933	9.8578	9.43487	9.32736	9.03488	8.02888	10.3848	9.72712	9.55639	9.18895	8.99683	9.12123	8.12606
solexa-103-3961	11.06	11.7783	11.9783	11.3865	11.5238	11.4417	11.9418	10.9506	11.5321	11.4553	11.3178	11.6202	11.4802	11.8378
solexa-110-3896	7.3214	7.81017	8.61795	7.14075	7.52679	7.12443	9.33355	7.62205	7.51198	7.90051	7.30968	7.46659	7.43364	8.82456
solexa-1127-427	14.4009	14.3657	14.4128	14.3029	14.4145	14.0485	14.2732	14.2448	14.4269	14.3459	14.0467	13.935	13.8715	14.1913
solexa-1201-400	13.7646	13.6001	13.4923	13.1043	12.9338	12.5366	10.6788	13.7967	13.5155	13.3146	13.1644	13.0791	12.5189	10.5327
solexa-1278-371	10.8626	10.9805	11.3663	10.2445	10.1841	9.99369	10.1101	10.9403	10.9466	10.8641	10.285	10.2251	10.0388	10.2858
solexa-130-3526	9.86564	10.2305	10.54	9.43279	9.70807	8.72632	9.8028	9.18982	9.77401	9.67762	8.81905	8.8451	8.93334	9.88169
solexa-1328-360	12.8884	12.9806	13.361	13.1256	13.1719	13.2005	13.5063	13.1257	13.0489	13.0835	13.1021	13.1993	13.2196	13.6466
solexa-1416-339_2	10.1848	9.66256	9.67222	9.1652	8.89	8.71606	7.22088	10.1111	9.75076	9.74642	9.58618	9.17461	8.87615	7.43775
solexa-173-2522	13.0222	13.186	13.1072	13.1951	13.2623	13.3266	12.5135	13.0777	13.2254	13.0103	13.2348	13.3261	13.2367	12.7604
solexa-1780-267	13.8457	13.7299	13.0447	13.504	13.4677	13.4404	8.83345	13.6563	13.623	13.4285	13.5304	13.6012	13.4681	9.33176
solexa-1837-257	11.8533	12.1123	11.4325	12.0482	11.9867	12.1253	11.0849	11.5765	11.9638	11.7515	11.8559	12.0593	12.0907	11.187
solexa-200-2167	9.31954	9.37164	10.0194	9.25767	9.46437	9.58596	10.247	9.70044	9.30727	9.46749	9.64141	9.92017	9.65621	10.2696
solexa-2011-236	11.0063	10.7249	8.93334	11.3724	10.9603	11.3284	8.34063	10.5971	10.3907	9.62194	10.8175	10.8304	10.897	8.67728
solexa-201-2163	10.9196	10.8638	11.5679	11.0342	10.7636	11.1652	10.1205	11.1261	10.908	10.7772	10.7336	11.0333	10.9068	10.5937
solexa-2012-235	8.23334	8.41548	7.92411	8.21003	7.85432	8.30619	3.82543	8.26209	8.39029	8.08715	8.12746	7.39124	7.81302	5.10329
solexa-2054-231	11.3707	11.061	10.5342	10.8163	10.369	10.7834	8.81114	11.2544	11.1552	10.7582	10.8824	10.5669	10.3025	8.77931
solexa-2307-205	11.4522	11.5331	11.7389	10.8557	10.5405	10.3438	8.77866	12.0025	11.4484	11.3225	10.9863	10.7439	10.2979	8.60502
solexa-231-1844	13.8183	13.4408	12.6773	12.9647	13.1859	12.8682	12.1096	12.218	13.2772	12.6149	13.0477	12.9915	12.967	12.5759
solexa-239-1823	13.6641	13.4919	13.6226	13.4964	13.5925	13.5174	14.196	13.6195	13.5087	13.5979	13.675	13.8759	13.6118	14.2531
solexa-2402-197	9.93802	10.135	10.4397	10.1021	9.30015	9.64301	7.90795	10.5934	10.2837	10.2957	9.83549	9.54472	9.67045	7.93884
solexa-2546-186	5.31981	5.33762	4.90122	5.49562	5.47287	5.82093	5.13654	5.20945	5.19099	5.20716	5.19563	5.48784	5.66909	5.65464
solexa-2564-185	10.5999	10.6334	11.5541	10.7516	10.7627	10.7653	11.3994	10.7262	10.6835	10.6573	10.2392	10.6995	10.5439	11.6135
solexa-2572-184	5.69881	5.71253	5.99735	5.95693	6.60602	5.65905	5.09493	5.85798	5.47669	5.64216	5.69061	5.97441	5.90406	6.0954
solexa-27-9416	13.6152	13.5475	14.0351	13.0592	13.3677	12.759	13.8521	13.5452	13.5738	13.6948	13.533	13.2985	13.2457	13.9679
solexa-284-1594	12.6257	12.5347	12.8299	12.2104	12.3692	12.5244	12.9586	12.6147	12.4285	12.3092	12.484	12.0396	12.5488	13.0548
solexa-3014-156	4.95146	4.77808	4.31341	5.0053	4.92656	5.15094	4.26127	4.64386	4.67409	4.75174	5.11466	4.63662	4.99468	4.97154
solexa-3024-155	7.34821	7.45482	7.94768	7.77556	7.90937	7.94561	7.66659	7.59991	7.51198	7.62893	7.67699	7.92407	8.10267	8.15165
solexa-3062-153	10.8121	10.6022	11.1356	10.5614	10.246	10.4793	11.8322	10.7541	10.5967	11.032	10.2769	10.5583	10.5146	11.5776
solexa-308-1456	13.0622	13.0097	12.818	12.6709	12.8096	12.7947	11.5029	12.6184	12.8274	12.8832	13.1406	13.2802	12.9751	12.1562
solexa-3253-144	12.9782	13.3653	13.6806	12.5414	12.59	12.6827	13.0021	13.1431	13.3217	13.5596	12.4005	12.143	12.7563	12.8463
solexa-403-1161	11.3504	11.0413	11.7142	10.3806	10.4731	11.3064	11.0696	11.8258	10.8214	11.3387	10.7579	10.4093	10.6599	10.8149
solexa-4153-111	9.50966	9.40181	9.57342	9.24345	9.58949	9.40201	9.58342	9.15228	9.43365	9.2596	9.42971	9.52136	9.68103	9.37802
solexa-4179-110	13.2487	12.9752	12.6932	12.758	12.6811	12.6222	10.7815	12.971	12.9402	12.8172	12.8803	12.7017	12.3239	10.7833
solexa-4327-106	4.90406	5.10591	4.94871	4.53093	4.35133	5.41039	5.21632	4.08746	3.8609	5.61298	5.19563	6.20701	5.80432	4.11894
solexa-447-1003	11.8849	11.9942	12.0178	11.3405	11.3947	11.5394	11.7233	11.9719	11.6039	11.7266	11.424	11.6843	11.6091	11.7488
solexa-4983-92	10.4114	8.69501	8.10791	8.58541	8.17698	8.06893	7.08933	8.8392	9.25155	7.88228	8.20773	7.91812	7.37401	6.70563
solexa-5067-90	9.49973	9.34527	8.80697	9.08512	9.14316	9.36091	7.03537	9.00843	9.0702	9.17976	8.90282	9.13154	9.08183	7.00422
solexa-5306-86	6.35652	6.54593	6.86891	6.28758	7.27064	6.93698	7.35911	6.52356	7.42231	6.67159	7.17639	6.40727	6.47383	7.18364
solexa-5560-82	14.7435	14.62	14.6488	14.6715	14.5666	14.4783	13.5578	14.7014	14.6512	14.5861	14.5665	14.5362	14.545	14.0124
solexa-5593-81	8.81038	8.84999	8.75115	8.66576	8.57142	8.67782	8.23447	8.93074	8.80906	8.78444	8.72331	8.81978	8.60319	8.50928
solexa-564-789	9.82963	9.57448	9.67045	9.57387	9.95625	9.93742	7.65948	9.52356	10.1593	9.9053	9.77585	9.51545	9.95693	8.61609
solexa-622-718	11.9776	11.6177	12.5952	11.6817	12.0693	11.4515	13.0441	11.7177	11.7559	11.9252	11.8288	11.6192	11.8053	13.0095
solexa-783-586	8.94819	8.99842	8.72752	8.90725	8.57521	8.69533	8.22967	8.78136	8.85962	8.59224	8.67824	8.42993	8.51917	8.61976
solexa-897-515	13.1338	13.0683	12.6082	13.0944	13.1617	13.045	13.0146	12.813	13.0866	12.8366	13.0303	12.9037	13.0246	12.995
